# Supplementary material for: RNA-binding protein RBM5 plays an essential role in acute myeloid leukemia by activating the oncogenic protein HOXA9
Source: Genome Biol. 2024 Jan 12;25:16. doi: 10.1186/s13059-023-03149-8 (PMC10785552; doi:10.1186/s13059-023-03149-8)
Supplement: Supplementary file 2 — Additional file 2: Table S1. Positive regulators of HOXA9 from genome-wide CRISPR/Cas9 screen in OCIAML2 and SEM cells. [file 13059_2023_3149_MOESM2_ESM.xlsx]

## Sheet: Table S1. Positive regulators o
Table S1. Positive regulators of HOXA9 from genome-wide CRISPR/Cas9 screen in OCIAML2 and SEM cells
rank	gene	num	negscore	negpvalue	negfdr	negrank	neggoodsg	neglfc	posscore	pospvalue	posfdr	posrank	posgoodsg	poslfc	reg	known	reg_pos	known_2
1	EIF5A	5	6.79e-10	2.6e-07	0.00495	1	5	-4.1126	1	1	1	19063	0	-4.1126	0	0	0	0
2	PCGF1	4	3.61e-07	7.79e-07	0.007426	2	4	-2.0998	0.99824	0.99826	1	19008	0	-2.0998	0	0	0	0
3	DHPS	4	2.62e-06	5.97e-06	0.028465	4	4	-3.4407	1	1	1	19062	0	-3.4407	0	0	0	0
4	ZNF582	4	8.25e-06	2.47e-05	0.094059	5	3	-2.0531	0.87504	0.87459	1	16499	0	-2.0531	0	0	0	0
5	DHX36	5	2.02e-05	8.7e-05	0.25	6	4	-2.1944	0.94712	0.94738	1	17893	0	-2.1944	0	0	0	0
6	TADA3	6	2.09e-05	0.0001166	0.25	7	6	-2.2626	0.99937	0.99937	1	19045	0	-2.2626	0	0	0	0
7	RBM5	4	2.82e-05	0.0001	0.25	8	3	-2.7149	0.90624	0.90594	1	17093	0	-2.7149	0	0	0	0
8	HOXA7	5	2.88e-05	0.00013114	0.25	9	5	-2.0171	0.99679	0.99677	1	18970	0	-2.0171	0	1	0	1
9	CLASRP	5	3.32e-05	0.00015607	0.257045	10	4	-1.9997	0.4006	0.55353	1	9570	1	-1.9997	0	0	0	0
10	SFSWAP	4	3.4e-05	0.00011816	0.25	11	4	-4.3795	0.99184	0.99192	1	18852	0	-4.3795	0	0	0	0
11	RFWD2	5	3.6e-05	0.0001701	0.257045	12	4	-2.1983	0.93958	0.93982	1	17751	0	-2.1983	0	0	0	0
12	USF2	4	4.71e-05	0.00017529	0.257045	13	3	-2.1684	0.94667	0.94661	1	17882	0	-2.1684	0	1	0	1
13	PRSS55	4	5.13e-05	0.00018983	0.258487	14	3	-1.7663	0.56146	0.6247	1	11787	1	-1.7663	0	0	0	0
14	CDH26	4	6.11e-05	0.00022619	0.270111	15	4	-2.1716	0.99994	0.99994	1	19061	0	-2.1716	0	0	0	0
15	ZFP64	4	6.14e-05	0.00022671	0.270111	16	4	-1.9022	0.99975	0.99974	1	19055	0	-1.9022	0	1	0	1
16	RHOA	5	9.26e-05	0.00041732	0.375592	19	5	-2.246	0.99991	0.99991	1	19059	0	-2.246	0	0	0	0
17	MED30	3	9.3e-05	0.00027917	0.313046	20	2	-4.9081	0.68258	0.68285	1	13316	1	-4.9081	0	1	0	1
18	NHEJ1	3	0.00010779	0.0003337	0.318069	21	3	-2.2503	0.99989	0.99989	1	19058	0	-2.2503	0	0	0	0
19	TTLL4	4	0.00013203	0.00051497	0.409035	22	3	-1.9024	0.95252	0.95239	1	18003	0	-1.9024	0	0	0	0
20	CLEC2L	3	0.00014612	0.00045316	0.375592	23	2	-3.4525	0.43104	0.48563	1	9969	1	-3.4525	0	0	0	0
21	RPL14	5	0.00015152	0.00068792	0.485699	24	5	-1.9133	0.99985	0.99985	1	19057	0	-1.9133	0	0	0	0
22	COL11A1	6	0.00015256	0.00083283	0.512137	25	5	-1.6718	0.99041	0.99045	1	18824	0	-1.6718	0	0	0	0
23	ANKRD49	3	0.00019408	0.00058041	0.442574	27	3	-2.2718	0.99981	0.99981	1	19056	0	-2.2718	0	0	0	0
24	ALG11	4	0.00020315	0.00077206	0.490594	28	2	-2.7505	0.25801	0.39143	1	7336	1	-2.7505	0	0	0	0
25	SGK223	2	0.0002229	0.00044122	0.375592	29	2	-2.2106	0.98876	0.9886	1	18778	0	-2.2106	0	0	0	0
26	OSER1	6	0.0002408	0.0012795	0.54027	30	5	-1.3496	0.98777	0.98779	1	18746	0	-1.3496	0	0	0	0
27	FNBP4	3	0.00025084	0.00074298	0.490594	31	3	-2.3595	0.99206	0.99218	1	18856	0	-2.3595	0	0	0	0
28	USP22	5	0.00026968	0.0012354	0.54027	32	5	-1.9159	0.99826	0.99826	1	19009	0	-1.9159	0	0	0	0
29	CFAP20	4	0.00027948	0.0010395	0.54027	34	3	-2.6035	0.64268	0.67366	1	12815	1	-2.6035	0	0	0	0
30	DCAF6	5	0.00028519	0.0013159	0.54027	35	5	-1.3542	0.99971	0.99971	1	19054	0	-1.3542	0	0	0	0
31	DALRD3	5	0.00028801	0.0013273	0.54027	36	3	-1.6702	0.06458	0.16071	0.991831	2739	2	-1.6702	0	0	0	0
32	NOTCH2	4	0.00028844	0.0010717	0.54027	37	2	-1.55	0.70549	0.7175	1	13630	1	-1.55	0	0	0	0
33	IPO13	4	0.00029567	0.0011019	0.54027	39	4	-3.5966	0.9997	0.99971	1	19053	0	-3.5966	0	0	0	0
34	ESYT2	5	0.00030927	0.0014306	0.54027	40	4	-2.2996	0.84676	0.84776	1	15924	1	-2.2996	0	0	0	0
35	IPO4	3	0.00030956	0.00090996	0.54027	41	3	-3.0445	0.99969	0.99969	1	19052	0	-3.0445	0	0	0	0
36	FBXO45	6	0.00032309	0.0017179	0.588622	42	6	-1.3357	0.99968	0.99966	1	19051	0	-1.3357	0	0	0	0
37	GRB2	4	0.00032585	0.0012037	0.54027	43	4	-2.1252	0.99967	0.99968	1	19050	0	-2.1252	0	0	0	0
38	TSSC1	2	0.00032778	0.00064118	0.470107	44	1	-1.741	0.80485	0.80427	1	15168	0	-1.741	0	0	0	0
39	STK39	3	0.00033478	0.00099592	0.54027	45	3	-1.7504	0.98472	0.98489	1	18681	0	-1.7504	0	0	0	0
40	OR6P1	4	0.00033824	0.0012473	0.54027	46	3	-1.7519	0.87309	0.87267	1	16462	0	-1.7519	0	0	0	0
41	DHX15	5	0.00035225	0.0016026	0.576406	47	3	-3.2594	0.121	0.25322	0.997147	4402	2	-3.2594	0	0	0	0
42	MXI1	5	0.00036076	0.0016376	0.578108	48	4	-1.5961	0.77434	0.79202	1	14657	1	-1.5961	0	0	0	0
43	UBE2A	4	0.00038725	0.0014244	0.54027	50	4	-1.6663	0.99875	0.99874	1	19030	0	-1.6663	0	0	0	0
44	SUGCT	3	0.00041298	0.0012172	0.54027	52	2	-2.2681	0.93832	0.93855	1	17717	0	-2.2681	0	0	0	0
45	KIFAP3	5	0.00041305	0.0018835	0.588622	53	4	-1.2197	0.049631	0.13497	0.98786	2257	1	-1.2197	0	0	0	0
46	PPIAL4G	5	0.00046681	0.0021183	0.612014	54	4	-3.5463	0.98	0.98013	1	18591	0	-3.5463	0	0	0	0
47	TMEM99	5	0.00046858	0.0021256	0.612014	55	4	-2.2478	0.97282	0.9729	1	18419	0	-2.2478	0	0	0	0
48	TCN2	3	0.00047382	0.0014036	0.54027	56	3	-4.5692	0.99516	0.99529	1	18933	0	-4.5692	0	0	0	0
49	TEC	3	0.00048268	0.0014234	0.54027	57	2	-4.7411	0.31425	0.41369	1	8255	1	-4.7411	0	0	0	0
50	DDX39B	4	0.00048737	0.0017942	0.588622	58	3	-2.559	0.82908	0.82845	1	15619	0	-2.559	0	0	0	0
51	ELAVL1	4	0.00050978	0.0018726	0.588622	59	4	-1.4015	0.99949	0.99951	1	19048	0	-1.4015	0	0	0	0
52	AFMID	5	0.0005139	0.002339	0.619293	60	5	-2.0501	0.99794	0.99793	1	18998	0	-2.0501	0	0	0	0
53	CCT6A	4	0.00052999	0.0019459	0.594756	61	4	-3.2455	0.99353	0.99357	1	18894	0	-3.2455	0	0	0	0
54	COG3	2	0.00056375	0.0010655	0.54027	62	1	-1.7908	0.12996	0.19875	0.991831	4608	1	-1.7908	0	0	0	0
55	TMEM9B	6	0.00056933	0.0030018	0.678917	63	5	-1.6742	0.93631	0.93638	1	17673	0	-1.6742	0	0	0	0
56	GRIN3A	5	0.00058972	0.0026629	0.665207	64	5	-1.1665	0.99941	0.99939	1	19047	0	-1.1665	0	0	0	0
57	RNF213	4	0.00060071	0.0022076	0.614768	65	4	-1.4119	0.9994	0.99941	1	19046	0	-1.4119	0	0	0	0
58	C9orf66	3	0.00061756	0.0017989	0.588622	66	2	-1.173	0.28986	0.39963	1	7856	1	-1.173	0	0	0	0
59	ATXN2L	4	0.00062198	0.0022897	0.614768	67	3	-1.564	0.89408	0.89376	1	16837	0	-1.564	0	0	0	0
60	RPS6KA3	3	0.00062731	0.0018269	0.588622	68	3	-1.5832	0.99937	0.99939	1	19044	0	-1.5832	0	0	0	0
61	PRR20B	5	0.00064949	0.0029368	0.678917	70	5	-1.0981	0.99935	0.99933	1	19043	0	-1.0981	0	0	0	0
62	GOLGA6L1	4	0.00068623	0.0025234	0.651258	71	4	-2.4611	0.99144	0.9915	1	18841	0	-2.4611	0	0	0	0
63	MSMB	6	0.00069789	0.0036396	0.737324	73	3	-1.6282	0.45968	0.62575	1	10387	2	-1.6282	0	0	0	0
64	OR2L8	5	0.00072624	0.0032682	0.700022	74	5	-1.0511	0.99927	0.99925	1	19042	0	-1.0511	0	0	0	0
65	PABPC1	3	0.00074529	0.002151	0.612014	75	3	-2.4746	0.99925	0.99926	1	19041	0	-2.4746	0	0	0	0
66	SEPP1	3	0.00079017	0.0022767	0.614768	77	2	-2.2273	0.89388	0.89397	1	16829	0	-2.2273	0	0	0	0
67	CEP295NL	4	0.00080121	0.0029327	0.678917	78	4	-1.3314	0.99766	0.99767	1	18991	0	-1.3314	0	0	0	0
68	VPS25	4	0.00080362	0.0029436	0.678917	79	4	-2.5798	0.9992	0.99919	1	19040	0	-2.5798	0	0	0	0
69	GTF2A2	4	0.00083967	0.0030683	0.680117	80	3	-3.2151	0.090069	0.19624	0.991831	3539	1	-3.2151	0	0	0	0
70	HAPLN4	5	0.0008424	0.0037808	0.737324	81	3	-1.2696	0.02861	0.086164	0.969115	1480	2	-1.2696	0	0	0	0
71	APOF	4	0.00086112	0.0031498	0.690167	82	3	-2.4277	0.96118	0.96108	1	18192	0	-2.4277	0	0	0	0
72	OSBP2	6	0.00086148	0.0044529	0.752515	83	5	-1.1284	0.94456	0.94456	1	17837	0	-1.1284	0	0	0	0
73	PCDHB11	4	0.00087444	0.0031981	0.692788	84	4	-2.2258	0.99913	0.99912	1	19039	0	-2.2258	0	0	0	0
74	HOXA5	5	0.00088477	0.0039476	0.752515	85	4	-1.3483	0.98838	0.98842	1	18766	0	-1.3483	0	1	0	1
75	ARHGAP42	5	0.00090414	0.0040276	0.752515	86	4	-1.3708	0.43109	0.58108	1	9970	1	-1.3708	0	0	0	0
76	SCG3	3	0.00094635	0.0027156	0.665207	88	3	-1.7968	0.99905	0.99907	1	19038	0	-1.7968	0	0	0	0
77	DPM1	6	0.00094732	0.0048715	0.752515	89	4	-2.3699	0.099182	0.24394	0.996807	3820	2	-2.3699	0	0	0	0
78	DMGDH	3	0.00094889	0.0027218	0.665207	90	2	-1.4586	0.89206	0.89215	1	16797	0	-1.4586	0	0	0	0
79	STAG2	5	0.00095451	0.0042566	0.752515	91	4	-1.6323	0.99456	0.99455	1	18916	0	-1.6323	0	1	0	1
80	PRDM9	2	0.00098318	0.001842	0.588622	92	2	-2.4969	0.93501	0.93489	1	17637	0	-2.4969	0	0	0	0
81	CHTOP	5	0.0010054	0.0044784	0.752515	93	3	-2.6989	0.95891	0.95909	1	18134	0	-2.6989	0	0	0	0
82	SETDB1	5	0.0010158	0.0045277	0.752515	94	3	-1.0392	0.0038237	0.016162	0.809893	306	2	-1.0392	0	0	0	0
83	BCOR	5	0.001034	0.0046103	0.752515	96	4	-1.4494	0.99264	0.99269	1	18870	0	-1.4494	0	0	0	0
84	ERLEC1	3	0.0010541	0.0030163	0.678917	97	3	-1.2101	0.99895	0.99897	1	19037	0	-1.2101	0	0	0	0
85	TSPYL1	3	0.0010594	0.0030272	0.678917	98	3	-2.0141	0.99894	0.99897	1	19036	0	-2.0141	0	0	0	0
86	RACGAP1	5	0.0010813	0.0048404	0.752515	101	3	-1.9393	0.054906	0.14422	0.98786	2433	1	-1.9393	0	0	0	0
87	VPS29	5	0.0011056	0.0049432	0.752515	102	5	-1.2986	0.99865	0.99865	1	19025	0	-1.2986	0	0	0	0
88	MGEA5	6	0.0011546	0.0058766	0.764268	103	6	-1.0082	0.99885	0.99883	1	19033	0	-1.0082	0	0	0	0
89	AHCYL1	2	0.0011699	0.0022362	0.614768	104	2	-3.998	0.99883	0.99877	1	19032	0	-3.998	0	0	0	0
90	LMF1	6	0.0012071	0.0061259	0.764268	106	4	-1.24	0.45081	0.61919	1	10251	1	-1.24	0	0	0	0
91	NTM	4	0.001232	0.0044732	0.752515	108	3	-1.8322	0.57952	0.63493	1	12011	1	-1.8322	0	0	0	0
92	JADE2	3	0.0012492	0.0035502	0.73081	109	3	-1.789	0.99875	0.99878	1	19031	0	-1.789	0	0	0	0
93	MTMR7	3	0.0012516	0.0035539	0.73081	110	2	-1.9647	0.937	0.9372	1	17691	0	-1.9647	0	0	0	0
94	ZNF696	4	0.0012543	0.0045501	0.752515	111	2	-1.9781	0.37969	0.52269	1	9244	2	-1.9781	0	0	0	0
95	RB1CC1	6	0.001287	0.0065029	0.764268	112	6	-1.0027	0.99871	0.99869	1	19029	0	-1.0027	0	0	0	0
96	ATP6V1G1	2	0.0013216	0.0025281	0.651258	113	2	-3.8272	0.99868	0.99863	1	19028	0	-3.8272	0	0	0	0
97	ATP6V1E1	3	0.001346	0.0038167	0.737324	115	3	-2.6459	0.99865	0.9987	1	19026	0	-2.6459	0	0	0	0
98	NUDT11	3	0.0013518	0.0038291	0.737324	117	3	-1.2698	0.99865	0.99869	1	19023	0	-1.2698	0	0	0	0
99	USP17L12	5	0.0013706	0.0060885	0.764268	119	5	-1.2789	0.99863	0.99862	1	19021	0	-1.2789	0	0	0	0
100	TBC1D3H	2	0.0014157	0.0027042	0.665207	122	2	-1.8868	0.99858	0.99853	1	19019	0	-1.8868	0	0	0	0
101	CYP46A1	4	0.0014181	0.0051224	0.7587	123	4	-1.4265	0.99858	0.99858	1	19018	0	-1.4265	0	0	0	0
102	MTMR14	3	0.0014282	0.0040239	0.752515	124	3	-2.7392	0.99857	0.9986	1	19017	0	-2.7392	0	0	0	0
103	RPRD1B	3	0.0014462	0.0040764	0.752515	125	3	-2.0185	0.99855	0.99858	1	19016	0	-2.0185	0	0	0	0
104	ZNF169	4	0.0014533	0.0052549	0.7587	126	2	-1.268	0.49871	0.59155	1	10936	1	-1.268	0	0	0	0
105	C9orf16	6	0.0014536	0.0073038	0.764268	127	4	-1.4139	0.93922	0.93921	1	17744	0	-1.4139	0	0	0	0
106	VPS39	4	0.0014753	0.005339	0.7587	133	4	-1.9625	0.99852	0.99854	1	19013	0	-1.9625	0	0	0	0
107	XPNPEP1	5	0.0015327	0.0067637	0.764268	135	4	-1.1701	0.959	0.95917	1	18138	0	-1.1701	0	0	0	0
108	TBC1D10A	3	0.0015405	0.004362	0.752515	136	2	-1.8087	0.35355	0.43688	1	8840	1	-1.8087	0	0	0	0
109	SFMBT2	4	0.0016155	0.0058423	0.764268	138	4	-1.3931	0.99838	0.9984	1	19012	0	-1.3931	0	0	0	0
110	YARS	4	0.0016201	0.0058589	0.764268	139	4	-1.3096	0.99838	0.99839	1	19011	0	-1.3096	0	0	0	0
111	ELOVL5	6	0.001651	0.0082761	0.777618	140	4	-1.5845	0.97268	0.9727	1	18416	0	-1.5845	0	0	0	0
112	DPH6	4	0.0016977	0.0061259	0.764268	143	4	-1.1211	0.9983	0.99832	1	19010	0	-1.1211	0	0	0	0
113	RCCD1	3	0.0017102	0.0048466	0.752515	144	2	-1.0745	0.47181	0.51301	1	10555	1	-1.0745	0	0	0	0
114	IFNA8	4	0.0017148	0.0061908	0.764268	145	3	-2.1584	0.61902	0.65872	1	12520	1	-2.1584	0	0	0	0
115	TMEM53	4	0.0017269	0.0062401	0.764268	146	3	-1.4655	0.53623	0.61088	1	11469	1	-1.4655	0	0	0	0
116	MPG	3	0.0017303	0.004898	0.752515	147	2	-1.7204	0.69004	0.69011	1	13415	1	-1.7204	0	0	0	0
117	NPY5R	4	0.0018155	0.0065492	0.764268	150	3	-1.9455	0.93982	0.93977	1	17757	0	-1.9455	0	0	0	0
118	TADA2B	4	0.0018352	0.0066193	0.764268	151	4	-1.4577	0.99144	0.9915	1	18842	0	-1.4577	0	0	0	0
119	TUBGCP5	2	0.0018435	0.0035653	0.73081	152	2	-2.9315	0.99816	0.99807	1	19006	0	-2.9315	0	0	0	0
120	CLDN15	2	0.0019025	0.0036894	0.737324	159	2	-1.7881	0.9981	0.99801	1	19003	0	-1.7881	0	0	0	0
121	KDM3B	3	0.0019066	0.0053915	0.7587	160	3	-1.8973	0.98079	0.98093	1	18605	0	-1.8973	0	0	0	0
122	CORT	4	0.0019354	0.0069756	0.764268	162	2	-1.0428	0.10854	0.22946	0.995881	4090	1	-1.0428	0	0	0	0
123	GPBP1	3	0.0019387	0.0054797	0.762485	163	2	-2.2658	0.95582	0.95613	1	18066	0	-2.2658	0	0	0	0
124	SPRR2F	2	0.0019528	0.0037897	0.737324	164	1	-1.6774	0.79684	0.79622	1	15028	0	-1.6774	0	0	0	0
125	DRAM2	4	0.0019575	0.0070566	0.764268	165	4	-1.6594	0.99268	0.99274	1	18872	0	-1.6594	0	0	0	0
126	EQTN	4	0.0019845	0.0071522	0.764268	166	4	-1.9474	0.99802	0.99803	1	19001	0	-1.9474	0	0	0	0
127	EIF1AX	4	0.0020303	0.0073152	0.764268	168	3	-1.4558	0.94231	0.94222	1	17794	0	-1.4558	0	0	0	0
128	ABCD1	5	0.002041	0.0088983	0.795899	169	5	-1.5401	0.99624	0.9962	1	18960	0	-1.5401	0	0	0	0
129	WAC	3	0.0020835	0.005862	0.764268	174	3	-1.9448	0.99792	0.99798	1	18997	0	-1.9448	0	0	0	0
130	CALML6	4	0.0020985	0.0075625	0.764268	175	2	-1.3294	0.33642	0.47585	1	8580	2	-1.3294	0	0	0	0
131	PEX2	4	0.0021225	0.0076471	0.764268	176	2	-1.2789	0.59144	0.64195	1	12156	1	-1.2789	0	0	0	0
132	CTNND1	6	0.0021467	0.010387	0.824833	177	5	-1.1111	0.96408	0.96427	1	18251	0	-1.1111	0	0	0	0
133	PCDHGB3	4	0.0022084	0.0079364	0.771898	179	4	-1.2715	0.99779	0.99781	1	18995	0	-1.2715	0	0	0	0
134	LDB1	5	0.0022277	0.0096893	0.812815	181	3	-1.2855	0.7919	0.80406	1	14947	1	-1.2855	0	0	0	0
135	ID1	2	0.002245	0.0043662	0.752515	182	2	-2.0812	0.99775	0.99765	1	18994	0	-2.0812	0	0	0	0
136	RPL4	5	0.0022767	0.0098914	0.820814	185	4	-2.085	0.53388	0.67472	1	11437	1	-2.085	0	0	0	0
137	MAP6D1	3	0.0022995	0.0064468	0.764268	186	2	-1.1006	0.68639	0.68657	1	13370	1	-1.1006	0	0	0	0
138	NARFL	4	0.0023205	0.0083353	0.778902	187	4	-2.1192	0.99768	0.99769	1	18993	0	-2.1192	0	0	0	0
139	ZMAT2	3	0.0023273	0.0065331	0.764268	188	3	-1.2446	0.99767	0.99773	1	18992	0	-1.2446	0	0	0	0
140	COMMD3-BMI1	6	0.0023609	0.011205	0.824833	190	4	-1.4771	0.43182	0.60511	1	9984	1	-1.4771	0	0	0	0
141	SEC23B	3	0.0023687	0.0066473	0.764268	191	3	-3.0526	0.96747	0.96766	1	18320	0	-3.0526	0	0	0	0
142	CTDSP2	3	0.0024034	0.0067278	0.764268	192	3	-1.2051	0.9976	0.99764	1	18990	0	-1.2051	0	0	0	0
143	TMEM174	4	0.0024111	0.0086542	0.791724	193	4	-1.1823	0.99759	0.9976	1	18989	0	-1.1823	0	0	0	0
144	CARM1	2	0.002412	0.0046695	0.752515	194	2	-2.6955	0.99759	0.99748	1	18988	0	-2.6955	0	0	0	0
145	FAU	2	0.0024172	0.0046737	0.752515	195	2	-4.0167	0.99758	0.99748	1	18987	0	-4.0167	0	0	0	0
146	TEX26	2	0.0024243	0.0046856	0.752515	196	2	-1.9762	0.98653	0.9864	1	18718	0	-1.9762	0	0	0	0
147	GRIP2	5	0.0024249	0.010505	0.824833	197	5	-1.0692	0.99758	0.99755	1	18986	0	-1.0692	0	0	0	0
148	FLT3LG	3	0.002431	0.0068021	0.764268	198	3	-1.2814	0.99757	0.9976	1	18985	0	-1.2814	0	0	0	0
149	SPACA3	6	0.0024439	0.011549	0.824833	199	5	-1.1311	0.91596	0.91598	1	17277	0	-1.1311	0	0	0	0
150	CHD4	6	0.0024514	0.011584	0.824833	200	4	-2.1733	0.97215	0.97219	1	18402	0	-2.1733	0	0	0	0
151	UTP14A	5	0.0025364	0.010964	0.824833	201	3	-1.6386	0.07257	0.17409	0.991831	2976	1	-1.6386	0	0	0	0
152	PSIP1	3	0.0025451	0.0071111	0.764268	202	3	-1.7272	0.99745	0.99749	1	18984	0	-1.7272	0	0	0	0
153	LMNTD2	3	0.0025498	0.0071231	0.764268	203	2	-1.6842	0.95721	0.95749	1	18098	0	-1.6842	0	0	0	0
154	VEGFB	4	0.0025597	0.0091372	0.795899	204	3	-1.4842	0.6025	0.64857	1	12295	1	-1.4842	0	0	0	0
155	OR4A47	6	0.0025638	0.01203	0.827123	205	4	-1.056	0.88517	0.88747	1	16676	1	-1.056	0	0	0	0
156	PLEKHB1	4	0.0025767	0.0091959	0.796827	206	4	-1.2641	0.99742	0.99744	1	18983	0	-1.2641	0	0	0	0
157	TRUB1	3	0.0026136	0.0072997	0.764268	208	2	-1.414	0.68827	0.68839	1	13399	1	-1.414	0	0	0	0
158	FAM91A1	2	0.0026589	0.0051354	0.7587	209	2	-3.243	0.99734	0.99724	1	18982	0	-3.243	0	0	0	0
159	RGS12	3	0.0026771	0.0074742	0.764268	210	3	-1.6295	0.99732	0.99736	1	18981	0	-1.6295	0	0	0	0
160	NAP1L1	4	0.0027331	0.0097215	0.812815	216	4	-2.3802	0.99727	0.99728	1	18980	0	-2.3802	0	0	0	0
161	RPS18	2	0.0027475	0.0052974	0.7587	217	2	-4.012	0.99725	0.99716	1	18979	0	-4.012	0	0	0	0
162	ZBTB7A	6	0.0027897	0.012908	0.829156	220	5	-1.1162	0.94309	0.9431	1	17810	0	-1.1162	0	0	0	0
163	IGDCC3	4	0.0028305	0.010083	0.824833	222	3	-1.0112	0.79634	0.79597	1	15019	1	-1.0112	0	0	0	0
164	PIP5K1A	6	0.0028421	0.013106	0.829156	223	4	-1.0695	0.50682	0.66122	1	11061	2	-1.0695	0	0	0	0
165	GOLM1	4	0.0028484	0.010147	0.824833	224	2	-1.1431	0.57858	0.63437	1	12001	1	-1.1431	0	0	0	0
166	REM2	5	0.0028526	0.012287	0.829156	225	4	-1.4309	0.89206	0.89235	1	16796	0	-1.4309	0	0	0	0
167	MLLT1	4	0.0028782	0.01025	0.824833	229	4	-1.5848	0.99712	0.99713	1	18976	0	-1.5848	0	0	0	0
168	ARID4A	3	0.0029267	0.0081624	0.774124	232	2	-1.912	0.50682	0.53758	1	11060	1	-1.912	0	0	0	0
169	OR4C46	4	0.0029769	0.010602	0.824833	235	3	-1.8705	0.93869	0.93864	1	17727	0	-1.8705	0	0	0	0
170	ITGBL1	5	0.0030121	0.012919	0.829156	237	3	-1.3677	0.9142	0.91447	1	17245	0	-1.3677	0	0	0	0
171	LOC283710	3	0.0030237	0.0084252	0.782082	238	3	-1.8608	0.99589	0.99599	1	18953	0	-1.8608	0	0	0	0
172	MED23	4	0.0030413	0.010824	0.824833	239	4	-1.6414	0.99696	0.99697	1	18973	0	-1.6414	0	0	0	0
173	VWC2L	2	0.0030528	0.0058547	0.764268	241	2	-1.8782	0.99551	0.99537	1	18946	0	-1.8782	0	0	0	0
174	DES	4	0.0032081	0.01139	0.824833	245	2	-1.509	0.34848	0.48897	1	8757	1	-1.509	0	0	0	0
175	FNBP1	4	0.0032152	0.011419	0.824833	246	2	-1.6816	0.95656	0.95649	1	18082	0	-1.6816	0	0	0	0
176	PLSCR5	3	0.0032298	0.0089612	0.795899	249	3	-1.7353	0.96881	0.96901	1	18346	0	-1.7353	0	0	0	0
177	ZNF385A	4	0.0032328	0.011478	0.824833	250	3	-1.2754	0.97966	0.97974	1	18570	0	-1.2754	0	0	0	0
178	MED22	3	0.0032349	0.0089742	0.795899	251	2	-3.7196	0.82389	0.824	1	15524	0	-3.7196	0	0	0	0
179	POLR2A	6	0.0032662	0.01472	0.829156	253	5	-1.9514	0.47056	0.63387	1	10539	1	-1.9514	0	0	0	0
180	GIGYF1	5	0.0032755	0.014014	0.829156	254	3	-1.6593	0.96019	0.96035	1	18163	0	-1.6593	0	0	0	0
181	CNTD2	3	0.003295	0.0091435	0.795899	255	3	-1.6437	0.9967	0.99678	1	18968	0	-1.6437	0	0	0	0
182	SEMA7A	2	0.0032984	0.0063274	0.764268	256	2	-3.1863	0.9967	0.99658	1	18967	0	-3.1863	0	0	0	0
183	DENR	4	0.0033344	0.011829	0.825971	259	3	-1.131	0.97173	0.97171	1	18399	0	-1.131	0	0	0	0
184	PJA2	5	0.0033524	0.014307	0.829156	260	3	-1.5121	0.84935	0.85008	1	15978	1	-1.5121	0	0	0	0
185	RNF157	6	0.0034233	0.015322	0.829156	262	4	-1.3553	0.44385	0.61395	1	10156	1	-1.3553	0	0	0	0
186	C6orf163	3	0.0034292	0.0094982	0.811948	263	3	-2.7146	0.99657	0.99665	1	18965	0	-2.7146	0	0	0	0
187	CDKN2B	4	0.0034412	0.012202	0.829156	264	3	-1.3977	0.64666	0.67626	1	12858	1	-1.3977	0	0	0	0
188	RCC1	3	0.0034818	0.0096379	0.812815	265	2	-3.6509	0.84263	0.84267	1	15853	0	-3.6509	0	0	0	0
189	ERICH1	4	0.0035645	0.012608	0.829156	266	4	-1.1413	0.99644	0.99647	1	18964	0	-1.1413	0	0	0	0
190	PISD	2	0.0035728	0.0068546	0.764268	267	2	-3.0346	0.99643	0.9963	1	18963	0	-3.0346	0	0	0	0
191	KIAA1614	4	0.0035769	0.012643	0.829156	268	3	-1.6322	0.027587	0.073446	0.957813	1429	1	-1.6322	0	0	0	0
192	USF1	5	0.0036639	0.015533	0.829156	271	3	-1.5041	0.45864	0.60611	1	10368	1	-1.5041	0	0	0	0
193	ATP6V0B	4	0.0037322	0.013199	0.829156	273	4	-1.3632	0.99627	0.99631	1	18961	0	-1.3632	0	0	0	0
194	PATE1	5	0.0037446	0.015847	0.829156	274	4	-1.1188	0.9882	0.98823	1	18762	0	-1.1188	0	0	0	0
195	RANBP3L	3	0.0037783	0.010447	0.824833	276	2	-2.1652	0.50591	0.53692	1	11043	1	-2.1652	0	0	0	0
196	PPCS	3	0.0038217	0.01056	0.824833	277	3	-1.6795	0.99618	0.99626	1	18959	0	-1.6795	0	0	0	0
197	GPR31	5	0.0038455	0.016255	0.829156	279	3	-1.9432	0.812	0.81902	1	15283	1	-1.9432	0	0	0	0
198	ACAD11	5	0.0038682	0.016347	0.829156	283	3	-1.0075	0.31513	0.47717	1	8261	2	-1.0075	0	0	0	0
199	USP5	5	0.0038713	0.016359	0.829156	284	5	-1.0749	0.99613	0.9961	1	18957	0	-1.0749	0	0	0	0
200	APOL4	2	0.0039375	0.0075578	0.764268	286	2	-1.8344	0.99606	0.99594	1	18956	0	-1.8344	0	0	0	0
201	PCDHA12	3	0.0039482	0.0109	0.824833	287	3	-1.1553	0.98801	0.98818	1	18756	0	-1.1553	0	0	0	0
202	ZNF638	6	0.0039722	0.017402	0.841196	288	5	-1.0362	0.2648	0.4613	1	7455	1	-1.0362	0	0	0	0
203	IFITM5	3	0.0039853	0.011017	0.824833	290	2	-3.1433	0.71145	0.71153	1	13721	0	-3.1433	0	0	0	0
204	CFAP36	4	0.0040063	0.014123	0.829156	291	3	-1.0324	0.91381	0.91359	1	17236	0	-1.0324	0	0	0	0
205	CD81	2	0.0040476	0.007764	0.766865	292	2	-1.5638	0.89469	0.89431	1	16846	0	-1.5638	0	0	0	0
206	SLC6A6	4	0.0040952	0.01443	0.829156	295	4	-1.948	0.9959	0.99595	1	18954	0	-1.948	0	0	0	0
207	UBE2Q2L	3	0.0041917	0.011548	0.824833	299	3	-1.5084	0.99581	0.99591	1	18952	0	-1.5084	0	0	0	0
208	KAT2B	3	0.0042409	0.011697	0.824833	303	2	-1.3767	0.11214	0.19427	0.991831	4166	1	-1.3767	0	0	0	0
209	TIMP1	4	0.0042964	0.015101	0.829156	305	3	-1.7748	0.45836	0.57191	1	10363	1	-1.7748	0	0	0	0
210	RPL3	3	0.0043187	0.011921	0.827123	307	3	-1.3726	0.99568	0.9958	1	18950	0	-1.3726	0	0	0	0
211	POTEB	3	0.0043404	0.011983	0.827123	309	3	-2.0724	0.96092	0.96121	1	18183	0	-2.0724	0	0	0	0
212	ABCB11	4	0.0043404	0.015242	0.829156	310	3	-1.6592	0.79529	0.79492	1	15004	1	-1.6592	0	0	0	0
213	DDX49	4	0.0043964	0.01544	0.829156	312	3	-2.2295	0.27034	0.40464	1	7552	1	-2.2295	0	0	0	0
214	ATP5J2	3	0.0044653	0.012343	0.829156	313	3	-1.7075	0.99553	0.99566	1	18947	0	-1.7075	0	0	0	0
215	SPATA25	3	0.0045041	0.012455	0.829156	317	2	-1.9489	0.93872	0.93896	1	17729	0	-1.9489	0	0	0	0
216	SRSF5	5	0.0045181	0.01894	0.853002	318	4	-1.4484	0.98765	0.9877	1	18738	0	-1.4484	0	0	0	0
217	H2AFB1	4	0.0045331	0.015901	0.829156	319	3	-2.0723	0.91326	0.91304	1	17221	0	-2.0723	0	0	0	0
218	CNRIP1	5	0.0045538	0.019081	0.853002	321	3	-1.1699	0.94893	0.94919	1	17925	0	-1.1699	0	0	0	0
219	ZNF503	4	0.0046103	0.016153	0.829156	324	4	-1.0407	0.99539	0.99543	1	18942	0	-1.0407	0	0	0	0
220	CDKL1	4	0.004634	0.016231	0.829156	325	3	-1.5741	0.49952	0.59196	1	10954	1	-1.5741	0	0	0	0
221	CCDC30	5	0.0046453	0.019449	0.853002	326	4	-1.5761	0.96746	0.96761	1	18319	0	-1.5761	0	0	0	0
222	P2RY6	5	0.004671	0.01956	0.853002	327	4	-1.3057	0.38774	0.54183	1	9378	1	-1.3057	0	0	0	0
223	UGT1A9	5	0.004679	0.019596	0.853002	328	3	-1.5865	0.92363	0.92395	1	17448	0	-1.5865	0	0	0	0
224	STRIP1	4	0.0046948	0.016441	0.829156	329	3	-1.8493	0.070613	0.15965	0.991831	2935	1	-1.8493	0	0	0	0
225	ATP11AUN	3	0.0046964	0.012986	0.829156	330	3	-1.509	0.9953	0.99543	1	18941	0	-1.509	0	0	0	0
226	NTAN1	4	0.0047064	0.016495	0.829685	331	3	-1.6456	0.70562	0.71759	1	13633	1	-1.6456	0	0	0	0
227	KNG1	4	0.0047279	0.016572	0.830397	332	3	-1.1933	0.23424	0.36591	1	6886	1	-1.1933	0	0	0	0
228	CTRB1	2	0.004728	0.0090645	0.795899	333	1	-1.2501	0.5288	0.52899	1	11365	1	-1.2501	0	0	0	0
229	ALDOA	4	0.0047369	0.016597	0.830397	335	4	-1.2959	0.99526	0.9953	1	18940	0	-1.2959	0	0	0	0
230	TMEM40	5	0.0047489	0.01986	0.853002	337	4	-1.6761	0.69332	0.74433	1	13469	1	-1.6761	0	0	0	0
231	SLC13A1	3	0.0047496	0.013132	0.829156	338	3	-1.4234	0.99525	0.99538	1	18939	0	-1.4234	0	0	0	0
232	CYP2C9	3	0.0047529	0.013143	0.829156	339	3	-3.2816	0.99525	0.99538	1	18938	0	-3.2816	0	0	0	0
233	ERMN	2	0.0047561	0.0091128	0.795899	340	2	-2.3131	0.99524	0.9951	1	18937	0	-2.3131	0	0	0	0
234	RASSF1	3	0.0047562	0.01315	0.829156	341	3	-2.3748	0.99524	0.99537	1	18936	0	-2.3748	0	0	0	0
235	OR10A5	4	0.0048008	0.016824	0.834551	342	3	-2.6722	0.18573	0.31348	1	5878	1	-2.6722	0	0	0	0
236	RAB13	5	0.0048408	0.020235	0.853002	344	5	-1.2761	0.99516	0.99513	1	18934	0	-1.2761	0	0	0	0
237	UCHL5	4	0.0048931	0.017133	0.838061	346	4	-1.462	0.99511	0.99515	1	18932	0	-1.462	0	0	0	0
238	SHFM1	1	0.0049499	0.0048788	0.752515	348	1	-4.1271	0.99505	0.99511	1	18930	0	-4.1271	0	0	0	0
239	OR2K2	3	0.0049799	0.013736	0.829156	349	3	-1.199	0.99502	0.99515	1	18928	0	-1.199	0	0	0	0
240	CUEDC2	5	0.0049816	0.020804	0.853002	350	5	-2.193	0.99502	0.995	1	18927	0	-2.193	0	0	0	0
241	TIMM9	6	0.0049849	0.021081	0.853002	352	4	-1.7711	0.96168	0.96181	1	18202	0	-1.7711	0	0	0	0
242	SET	6	0.0049886	0.021097	0.853002	354	5	-1.7264	0.48321	0.64337	1	10719	1	-1.7264	0	0	0	0
243	FLT4	2	0.0049896	0.0095829	0.812815	355	1	-2.7074	0.57323	0.57321	1	11947	0	-2.7074	0	0	0	0
244	AP2M1	3	0.0050224	0.013848	0.829156	357	2	-3.4627	0.5385	0.56095	1	11502	1	-3.4627	0	0	0	0
245	SGCD	4	0.0050916	0.017807	0.852891	359	3	-2.3153	0.77643	0.77681	1	14691	1	-2.3153	0	0	0	0
246	DNAH17	3	0.0051072	0.014088	0.829156	360	3	-1.9762	0.99489	0.99503	1	18926	0	-1.9762	0	0	0	0
247	SSPN	3	0.0051224	0.014133	0.829156	361	3	-1.1452	0.99488	0.99502	1	18925	0	-1.1452	0	0	0	0
248	COQ2	3	0.0051247	0.014141	0.829156	362	3	-1.0082	0.98273	0.98288	1	18649	0	-1.0082	0	0	0	0
249	UFL1	3	0.0051517	0.01421	0.829156	365	3	-1.3749	0.99485	0.99498	1	18924	0	-1.3749	0	0	0	0
250	MYOC	4	0.0052074	0.018184	0.853002	369	3	-1.1587	0.15634	0.28145	0.998534	5228	1	-1.1587	0	0	0	0
251	TAF6L	5	0.005281	0.021898	0.853002	371	4	-1.06	0.97857	0.97869	1	18539	0	-1.06	0	0	0	0
252	BCL2L10	3	0.0052878	0.014565	0.829156	372	3	-1.5408	0.99471	0.99482	1	18922	0	-1.5408	0	0	0	0
253	PRR4	3	0.0053441	0.014716	0.829156	374	3	-1.0726	0.99466	0.99477	1	18921	0	-1.0726	0	0	0	0
254	RPS6KB1	3	0.0053573	0.014751	0.829156	375	3	-1.0113	0.99464	0.99475	1	18920	0	-1.0113	0	0	0	0
255	M1AP	3	0.0053991	0.014853	0.829156	376	2	-1.6527	0.88969	0.88977	1	16743	0	-1.6527	0	0	0	0
256	SLC24A5	6	0.0054137	0.022652	0.853002	378	4	-1.401	0.65569	0.774	1	12962	1	-1.401	0	0	0	0
257	SPNS1	4	0.0054312	0.018929	0.853002	379	4	-1.2074	0.99457	0.99462	1	18918	0	-1.2074	0	0	0	0
258	GTPBP4	2	0.0054382	0.010411	0.824833	380	2	-2.3055	0.99456	0.99443	1	18917	0	-2.3055	0	0	0	0
259	AKR1D1	2	0.0054682	0.010473	0.824833	382	2	-1.6711	0.99453	0.99439	1	18915	0	-1.6711	0	0	0	0
260	SMAD2	4	0.0054816	0.019092	0.853002	384	2	-1.5351	0.40369	0.54683	1	9617	1	-1.5351	0	0	0	0
261	STON2	3	0.0054926	0.015089	0.829156	385	2	-2.0428	0.80915	0.80913	1	15231	0	-2.0428	0	0	0	0
262	ZNF557	5	0.0055024	0.022582	0.853002	386	3	-1.658	0.52363	0.66625	1	11289	2	-1.658	0	0	0	0
263	TMEM200A	2	0.0055127	0.010553	0.824833	388	1	-1.5112	0.81474	0.81436	1	15337	0	-1.5112	0	0	0	0
264	FAM149B1	5	0.0055581	0.022751	0.853002	391	3	-1.5937	0.32294	0.484	1	8397	1	-1.5937	0	0	0	0
265	IVL	4	0.0055742	0.019396	0.853002	393	2	-1.3569	0.68009	0.69905	1	13282	1	-1.3569	0	0	0	0
266	CIB2	4	0.0055764	0.019405	0.853002	395	4	-1.1086	0.99442	0.99448	1	18911	0	-1.1086	0	0	0	0
267	KRT33A	4	0.0055849	0.019432	0.853002	396	3	-2.366	0.93021	0.92997	1	17545	0	-2.366	0	0	0	0
268	TADA1	4	0.0055923	0.019458	0.853002	397	3	-1.3474	0.95574	0.95566	1	18064	0	-1.3474	0	0	0	0
269	QARS	3	0.0055993	0.015367	0.829156	398	2	-3.6578	0.89996	0.90008	1	16962	0	-3.6578	0	0	0	0
270	OSGEP	3	0.0056439	0.015487	0.829156	400	3	-1.3612	0.99361	0.99375	1	18896	0	-1.3612	0	0	0	0
271	MCTS1	3	0.0056737	0.015566	0.829156	402	2	-1.3993	0.90305	0.90312	1	17019	0	-1.3993	0	0	0	0
272	USHBP1	4	0.0056933	0.019798	0.853002	404	3	-1.5983	0.95726	0.95722	1	18099	0	-1.5983	0	0	0	0
273	SPC24	1	0.0057235	0.0056792	0.764268	407	1	-5.0365	0.99428	0.99435	1	18909	0	-5.0365	0	0	0	0
274	FBXL14	5	0.0057495	0.023326	0.853002	408	4	-1.4026	0.3203	0.48166	1	8354	1	-1.4026	0	0	0	0
275	C10orf91	2	0.005757	0.011019	0.824833	409	2	-3.19	0.99424	0.99411	1	18908	0	-3.19	0	0	0	0
276	USE1	3	0.005767	0.015822	0.829156	410	2	-3.6381	0.58445	0.59665	1	12082	1	-3.6381	0	0	0	0
277	KLHL21	6	0.0057726	0.023983	0.853002	411	4	-1.1309	0.61029	0.74349	1	12398	2	-1.1309	0	0	0	0
278	RPL12	4	0.0058217	0.020219	0.853002	415	4	-2.0951	0.99418	0.99424	1	18905	0	-2.0951	0	0	0	0
279	CLEC2B	2	0.0058569	0.01122	0.824833	418	2	-2.2057	0.99414	0.99401	1	18904	0	-2.2057	0	0	0	0
280	MCM2	2	0.0058961	0.011295	0.824833	419	2	-3.0462	0.9941	0.99397	1	18902	0	-3.0462	0	0	0	0
281	TGS1	5	0.0059045	0.023828	0.853002	420	4	-1.6023	0.027202	0.082496	0.969115	1415	1	-1.6023	0	0	0	0
282	DNAJC13	2	0.0059049	0.011306	0.824833	421	1	-1.0466	0.66166	0.66132	1	13040	0	-1.0466	0	0	0	0
283	DEPTOR	4	0.005923	0.020555	0.853002	422	3	-1.9164	0.15422	0.27916	0.998067	5174	1	-1.9164	0	0	0	0
284	ADNP	2	0.0059536	0.011396	0.824833	424	2	-1.3409	0.99405	0.99392	1	18901	0	-1.3409	0	0	0	0
285	KPNA2	4	0.0059738	0.020717	0.853002	426	3	-1.606	0.97937	0.97943	1	18561	0	-1.606	0	0	0	0
286	RBM15B	4	0.0060241	0.02089	0.853002	427	3	-1.3761	0.6183	0.65826	1	12508	1	-1.3761	0	0	0	0
287	CD36	4	0.0060754	0.021063	0.853002	429	3	-1.324	0.41853	0.55345	1	9810	1	-1.324	0	0	0	0
288	LDHAL6A	3	0.0061064	0.016703	0.831334	431	3	-1.0738	0.99389	0.99402	1	18900	0	-1.0738	0	0	0	0
289	MARK4	4	0.006109	0.021171	0.853002	432	3	-1.102	0.97353	0.97347	1	18434	0	-1.102	0	0	0	0
290	C16orf82	6	0.0061401	0.02533	0.853002	434	4	-1.0278	0.83056	0.84977	1	15641	1	-1.0278	0	0	0	0
291	SEC61G	3	0.0061617	0.016855	0.834551	435	3	-1.1765	0.99384	0.99397	1	18899	0	-1.1765	0	0	0	0
292	APOA5	4	0.0061837	0.021409	0.853002	436	2	-1.6771	0.79366	0.79329	1	14977	1	-1.6771	0	0	0	0
293	PCMTD1	5	0.0062095	0.024722	0.853002	438	3	-1.323	0.84722	0.84816	1	15932	1	-1.323	0	0	0	0
294	NSG1	6	0.0062255	0.025661	0.853002	439	4	-1.2518	0.39146	0.57575	1	9442	2	-1.2518	0	0	0	0
295	SFXN4	3	0.0062321	0.017042	0.838061	440	3	-1.0284	0.99377	0.9939	1	18898	0	-1.0284	0	0	0	0
296	SNX6	4	0.006253	0.021641	0.853002	442	3	-1.1617	0.33719	0.47667	1	8593	1	-1.1617	0	0	0	0
297	CD79A	5	0.0062565	0.024855	0.853002	443	3	-1.0919	0.38583	0.54011	1	9337	1	-1.0919	0	0	0	0
298	PCMTD2	4	0.0062879	0.021756	0.853002	444	4	-1.1308	0.99273	0.99279	1	18874	0	-1.1308	0	0	0	0
299	METTL2A	4	0.0063042	0.021804	0.853002	445	4	-1.565	0.9937	0.99374	1	18897	0	-1.565	0	0	0	0
300	BCL2A1	3	0.0063494	0.017341	0.841143	447	2	-1.5411	0.72564	0.72583	1	13922	0	-1.5411	0	0	0	0
301	DRD2	3	0.0063787	0.01743	0.841196	450	2	-2.025	0.53626	0.5593	1	11471	1	-2.025	0	0	0	0
302	ARFGEF1	5	0.0063866	0.025239	0.853002	451	4	-1.4246	0.99411	0.99412	1	18903	0	-1.4246	0	0	0	0
303	FOXQ1	4	0.0064727	0.022375	0.853002	453	3	-1.321	0.72815	0.73521	1	13952	1	-1.321	0	0	0	0
304	MLLT10	4	0.0065032	0.022467	0.853002	454	3	-1.5017	0.97569	0.97566	1	18477	0	-1.5017	0	0	0	0
305	RRP36	4	0.0065237	0.022537	0.853002	455	3	-1.1269	0.96351	0.96345	1	18240	0	-1.1269	0	0	0	0
306	EIF2A	4	0.0065624	0.022657	0.853002	456	3	-1.1653	0.85194	0.85135	1	16041	0	-1.1653	0	0	0	0
307	RNF41	5	0.0065782	0.025814	0.853002	458	3	-1.4241	0.51564	0.65876	1	11185	2	-1.4241	0	0	0	0
308	RPA1	3	0.0065876	0.017953	0.853002	459	3	-2.0793	0.99341	0.99356	1	18890	0	-2.0793	0	0	0	0
309	MTF1	4	0.0066032	0.022785	0.853002	460	3	-1.3895	0.93193	0.93168	1	17576	0	-1.3895	0	0	0	0
310	OR1L8	3	0.0066528	0.018134	0.853002	461	2	-2.7206	0.8574	0.8574	1	16143	0	-2.7206	0	0	0	0
311	CLDN20	5	0.006693	0.026137	0.853002	464	4	-1.911	0.95924	0.95941	1	18142	0	-1.911	0	0	0	0
312	HBE1	3	0.006717	0.018285	0.853002	466	3	-1.0417	0.99328	0.99345	1	18886	0	-1.0417	0	0	0	0
313	PTH2	5	0.006725	0.026221	0.853002	468	4	-1.4757	0.96201	0.9622	1	18211	0	-1.4757	0	0	0	0
314	DNM2	4	0.0067521	0.023265	0.853002	469	4	-1.1786	0.99325	0.9933	1	18885	0	-1.1786	0	0	0	0
315	HSPA8	2	0.0067883	0.012944	0.829156	471	2	-2.9697	0.99321	0.99307	1	18882	0	-2.9697	0	0	0	0
316	DYNC1H1	6	0.0068606	0.027932	0.853002	473	3	-1.6939	0.085417	0.21742	0.994018	3391	2	-1.6939	0	0	0	0
317	TMEM33	2	0.0068983	0.013161	0.829156	474	1	-1.9272	0.73308	0.73266	1	14016	0	-1.9272	0	0	0	0
318	EFR3A	5	0.0069034	0.026732	0.853002	475	4	-1.0764	0.98207	0.98219	1	18633	0	-1.0764	0	0	0	0
319	BOLA2	2	0.0069055	0.013178	0.829156	476	2	-2.455	0.99309	0.99295	1	18881	0	-2.455	0	0	0	0
320	PELP1	4	0.0069146	0.023765	0.853002	477	3	-2.027	0.94491	0.94476	1	17854	0	-2.027	0	0	0	0
321	POMT1	3	0.0069863	0.019016	0.853002	479	3	-2.2802	0.99035	0.99048	1	18822	0	-2.2802	0	0	0	0
322	CDC37L1	4	0.0070018	0.024058	0.853002	480	4	-1.2973	0.9889	0.98896	1	18783	0	-1.2973	0	0	0	0
323	SNRPD3	2	0.0070545	0.01345	0.829156	483	2	-2.9808	0.99295	0.99279	1	18879	0	-2.9808	0	0	0	0
324	RTN4RL1	3	0.0070675	0.019221	0.853002	485	3	-2.5613	0.99293	0.99307	1	18878	0	-2.5613	0	0	0	0
325	SEC61A2	3	0.0071869	0.019555	0.853002	489	3	-1.8062	0.99281	0.99294	1	18877	0	-1.8062	0	0	0	0
326	SUFU	5	0.0071926	0.02755	0.853002	490	4	-1.2158	0.98985	0.98991	1	18811	0	-1.2158	0	0	0	0
327	AMACR	2	0.0072095	0.013704	0.829156	491	2	-3.5237	0.99279	0.99264	1	18876	0	-3.5237	0	0	0	0
328	TMEM106B	3	0.007225	0.01965	0.853002	493	2	-1.2687	0.86808	0.86813	1	16355	0	-1.2687	0	0	0	0
329	KRTAP2-3	4	0.0072506	0.024855	0.853002	495	2	-1.4632	0.22384	0.35473	1	6704	2	-1.4632	0	0	0	0
330	TMEM223	4	0.0073189	0.025089	0.853002	498	4	-2.196	0.99268	0.99274	1	18873	0	-2.196	0	0	0	0
331	TRPV4	5	0.0073234	0.027916	0.853002	499	3	-1.5323	0.83218	0.83517	1	15665	1	-1.5323	0	0	0	0
332	KRTAP5-1	6	0.0073399	0.029633	0.853002	500	4	-1.0257	0.93594	0.93603	1	17663	0	-1.0257	0	0	0	0
333	FTSJ3	3	0.0073582	0.019984	0.853002	502	3	-2.0003	0.99264	0.99276	1	18871	0	-2.0003	0	0	0	0
334	RPL9	3	0.0073637	0.019998	0.853002	503	2	-3.2234	0.082417	0.15395	0.991475	3301	1	-3.2234	0	0	0	0
335	GFRAL	4	0.0073887	0.025311	0.853002	504	4	-1.0222	0.99261	0.99268	1	18869	0	-1.0222	0	0	0	0
336	NUMBL	1	0.007415	0.0073542	0.764268	505	1	-5.4337	0.99258	0.99257	1	18867	0	-5.4337	0	0	0	0
337	SAMD14	4	0.0074471	0.025522	0.853002	507	4	-1.0122	0.99255	0.99262	1	18866	0	-1.0122	0	0	0	0
338	ING5	4	0.0074484	0.025525	0.853002	508	4	-1.6767	0.99255	0.99262	1	18865	0	-1.6767	0	0	0	0
339	PEF1	4	0.0074531	0.025541	0.853002	509	3	-1.1763	0.93642	0.93632	1	17675	0	-1.1763	0	0	0	0
340	SUN1	3	0.0074584	0.020237	0.853002	510	3	-2.1092	0.99254	0.99266	1	18864	0	-2.1092	0	0	0	0
341	LOC101060389	4	0.0074605	0.025565	0.853002	511	2	-1.859	0.6644	0.68808	1	13072	1	-1.859	0	0	0	0
342	ARSA	3	0.0074779	0.020288	0.853002	514	3	-1.2049	0.99252	0.99264	1	18862	0	-1.2049	0	0	0	0
343	GSPT1	4	0.0074816	0.025629	0.853002	515	2	-1.54	0.38569	0.52913	1	9334	2	-1.54	0	0	0	0
344	GYLTL1B	2	0.0074993	0.014249	0.829156	517	2	-1.4939	0.97281	0.97268	1	18418	0	-1.4939	0	0	0	0
345	TMC5	4	0.0075161	0.025748	0.853002	519	2	-1.7935	0.46992	0.5774	1	10528	1	-1.7935	0	0	0	0
346	FNIP2	5	0.0075803	0.028676	0.853002	520	3	-1.034	0.62272	0.71061	1	12570	1	-1.034	0	0	0	0
347	KIZ	5	0.0075872	0.028697	0.853002	521	3	-1.0581	0.89609	0.89645	1	16873	0	-1.0581	0	0	0	0
348	CASP4	4	0.0075878	0.025986	0.853002	522	3	-1.0635	0.36588	0.5077	1	9025	1	-1.0635	0	0	0	0
349	TAS2R30	4	0.0076268	0.0261	0.853002	524	4	-1.4657	0.99237	0.99244	1	18860	0	-1.4657	0	0	0	0
350	LRRTM4	3	0.0076678	0.020788	0.853002	526	2	-1.1114	0.64022	0.64396	1	12787	1	-1.1114	0	0	0	0
351	POLE	4	0.007707	0.02634	0.853002	528	4	-1.9075	0.99229	0.99235	1	18859	0	-1.9075	0	0	0	0
352	MYO1A	1	0.0077166	0.0076575	0.764268	531	1	-5.4047	0.99228	0.99228	1	18858	0	-5.4047	0	0	0	0
353	RPAP3	4	0.0077322	0.026427	0.853002	532	2	-1.8718	0.83709	0.83642	1	15751	0	-1.8718	0	0	0	0
354	MYL6	5	0.0077688	0.029216	0.853002	533	3	-1.5732	0.20157	0.37631	1	6229	2	-1.5732	0	0	0	0
355	NOMO2	2	0.0077866	0.014805	0.829156	534	1	-1.388	0.11014	0.18462	0.991831	4126	1	-1.388	0	0	0	0
356	OR2T5	2	0.0078128	0.014851	0.829156	535	2	-3.1574	0.97342	0.97331	1	18432	0	-3.1574	0	0	0	0
357	OGDHL	4	0.0078346	0.026756	0.853002	536	4	-1.3363	0.98754	0.98758	1	18737	0	-1.3363	0	0	0	0
358	SERBP1	4	0.0079224	0.027037	0.853002	539	2	-1.0599	0.75899	0.7611	1	14413	1	-1.0599	0	0	0	0
359	RICTOR	4	0.007927	0.027053	0.853002	540	3	-1.265	0.57707	0.63353	1	11979	1	-1.265	0	0	0	0
360	LRRC47	6	0.0079444	0.031852	0.857493	541	4	-1.3623	0.88929	0.89098	1	16736	1	-1.3623	0	0	0	0
361	OR5R1	4	0.0079757	0.027201	0.853002	543	2	-1.0055	0.59736	0.64547	1	12234	1	-1.0055	0	0	0	0
362	EEF2	4	0.0079896	0.027252	0.853002	544	3	-1.8064	0.96525	0.9652	1	18266	0	-1.8064	0	0	0	0
363	HLA-DOA	3	0.0079897	0.021642	0.853002	545	2	-1.3555	0.90286	0.90295	1	17018	0	-1.3555	0	0	0	0
364	SEC31B	3	0.0080132	0.021691	0.853002	548	2	-2.8227	0.88724	0.88737	1	16713	0	-2.8227	0	0	0	0
365	ZNF674	4	0.0080778	0.027518	0.853002	550	4	-1.104	0.99192	0.992	1	18854	0	-1.104	0	0	0	0
366	KRBA2	5	0.0080809	0.030129	0.853002	552	4	-1.1516	0.95871	0.95891	1	18131	0	-1.1516	0	0	0	0
367	CAAP1	4	0.0081458	0.02774	0.853002	554	4	-1.5766	0.99185	0.99193	1	18853	0	-1.5766	0	0	0	0
368	AKR7A3	6	0.00815	0.032572	0.857493	555	4	-1.2933	0.35301	0.54828	1	8827	1	-1.2933	0	0	0	0
369	FAM181B	5	0.0081559	0.030358	0.853002	557	3	-1.9004	0.96351	0.96371	1	18239	0	-1.9004	0	0	0	0
370	BCAS2	4	0.0081629	0.027797	0.853002	558	4	-1.0024	0.99184	0.99192	1	18851	0	-1.0024	0	0	0	0
371	FOXC1	5	0.008163	0.030372	0.853002	559	4	-1.0392	0.73303	0.76617	1	14015	1	-1.0392	0	0	0	0
372	MRPL14	2	0.0082045	0.015582	0.829156	561	1	-2.2587	0.40141	0.4118	1	9587	1	-2.2587	0	0	0	0
373	HLA-DPB1	3	0.0082541	0.022315	0.853002	563	2	-2.1325	0.88042	0.88048	1	16587	0	-2.1325	0	0	0	0
374	VAMP2	4	0.0082948	0.028227	0.853002	568	4	-1.3561	0.99171	0.99178	1	18846	0	-1.3561	0	0	0	0
375	SGSM3	2	0.008309	0.015784	0.829156	569	2	-3.0645	0.98187	0.98179	1	18627	0	-3.0645	0	0	0	0
376	GK5	5	0.0083297	0.030875	0.854251	572	3	-1.0377	0.69991	0.74784	1	13555	1	-1.0377	0	0	0	0
377	RIMKLA	2	0.0083612	0.015884	0.829156	573	1	-1.0727	0.72976	0.72938	1	13971	0	-1.0727	0	0	0	0
378	TFAP4	6	0.0083654	0.033317	0.861472	574	4	-1.2637	0.94444	0.94445	1	17835	0	-1.2637	0	0	0	0
379	TDRD1	5	0.0084051	0.031099	0.857493	575	4	-1.7161	0.12875	0.26555	0.997147	4578	1	-1.7161	0	0	0	0
380	IL11	4	0.0084286	0.028644	0.853002	577	3	-1.2366	0.69845	0.71223	1	13533	1	-1.2366	0	0	0	0
381	TMEM82	2	0.0084396	0.016035	0.829156	578	2	-2.9861	0.91704	0.91683	1	17299	0	-2.9861	0	0	0	0
382	AP1S3	4	0.0084631	0.028758	0.853002	581	3	-1.4276	0.93322	0.93302	1	17598	0	-1.4276	0	0	0	0
383	ALDH3A1	3	0.0085025	0.022956	0.853002	582	2	-2.4009	0.10803	0.18871	0.991831	4082	1	-2.4009	0	0	0	0
384	CA13	2	0.0085201	0.016206	0.829156	583	2	-2.2112	0.99148	0.99131	1	18844	0	-2.2112	0	0	0	0
385	GRAPL	4	0.0085308	0.028965	0.853002	584	3	-1.0756	0.16787	0.29399	1	5492	1	-1.0756	0	0	0	0
386	TEKT5	2	0.0085492	0.016261	0.829156	585	2	-1.7404	0.99145	0.99128	1	18843	0	-1.7404	0	0	0	0
387	WEE1	3	0.0085705	0.023132	0.853002	586	2	-1.7771	0.56209	0.57895	1	11797	1	-1.7771	0	0	0	0
388	ADGRG2	4	0.0086199	0.029247	0.853002	590	3	-1.2644	0.7938	0.79344	1	14980	1	-1.2644	0	0	0	0
389	PARP1	2	0.0086224	0.016402	0.829156	591	2	-3.0117	0.98557	0.98543	1	18700	0	-3.0117	0	0	0	0
390	CCDC144NL	5	0.0086857	0.031899	0.857493	592	3	-1.3953	0.67728	0.73613	1	13246	1	-1.3953	0	0	0	0
391	AFF2	4	0.0086893	0.029462	0.853002	593	3	-1.5728	0.97919	0.97926	1	18557	0	-1.5728	0	0	0	0
392	GATSL2	1	0.0087132	0.0086802	0.791724	595	1	-3.3249	0.99129	0.99129	1	18838	0	-3.3249	0	0	0	0
393	SLC30A4	2	0.0087529	0.016642	0.830478	597	1	-2.005	0.24775	0.28638	1	7155	1	-2.005	0	0	0	0
394	NT5DC2	3	0.0088036	0.023704	0.853002	599	2	-2.4568	0.47382	0.51439	1	10588	1	-2.4568	0	0	0	0
395	RGS22	4	0.0088704	0.030037	0.853002	602	3	-1.0936	0.54773	0.61705	1	11605	1	-1.0936	0	0	0	0
396	ZNF718	3	0.0089106	0.023986	0.853002	604	2	-1.1809	0.6009	0.61025	1	12277	1	-1.1809	0	0	0	0
397	CD84	4	0.0089336	0.030231	0.853002	605	4	-2.0153	0.98535	0.98536	1	18694	0	-2.0153	0	0	0	0
398	SRRM1	2	0.0089937	0.017098	0.838061	609	2	-1.9621	0.99101	0.99083	1	18834	0	-1.9621	0	0	0	0
399	MISP	3	0.0090057	0.02424	0.853002	610	2	-1.1346	0.53525	0.55852	1	11457	1	-1.1346	0	0	0	0
400	PACRGL	4	0.0090144	0.030481	0.853002	611	3	-1.8807	0.44435	0.5653	1	10166	1	-1.8807	0	0	0	0
401	ATP11B	3	0.0090972	0.02448	0.853002	616	3	-1.0383	0.95939	0.95966	1	18147	0	-1.0383	0	0	0	0
402	DDX39A	4	0.0091026	0.030762	0.854251	617	4	-1.4817	0.9909	0.99095	1	18831	0	-1.4817	0	0	0	0
403	PGP	4	0.0091354	0.030868	0.854251	621	3	-1.1775	0.96189	0.96181	1	18208	0	-1.1775	0	0	0	0
404	C18orf21	6	0.0091677	0.036161	0.868524	622	4	-1.3981	0.47966	0.6407	1	10664	1	-1.3981	0	0	0	0
405	ZCCHC14	3	0.0092993	0.025014	0.853002	626	3	-1.5985	0.9907	0.99082	1	18829	0	-1.5985	0	0	0	0
406	MAN2A1	5	0.0093231	0.033719	0.861472	628	4	-1.1231	0.98605	0.98612	1	18706	0	-1.1231	0	0	0	0
407	FASTK	6	0.0093236	0.036707	0.868524	629	4	-1.085	0.98818	0.98819	1	18761	0	-1.085	0	0	0	0
408	KIAA1217	3	0.0093616	0.025174	0.853002	632	2	-1.0301	0.94373	0.94395	1	17827	0	-1.0301	0	0	0	0
409	ZNF528	6	0.0093804	0.036907	0.868524	633	4	-1.029	0.6564	0.77424	1	12970	1	-1.029	0	0	0	0
410	PRSS53	4	0.0093875	0.031667	0.857493	635	3	-1.058	0.90019	0.89983	1	16969	0	-1.058	0	0	0	0
411	LYPLA2	4	0.0094425	0.031825	0.857493	638	3	-1.4863	0.56988	0.62941	1	11899	1	-1.4863	0	0	0	0
412	TMPRSS4	4	0.009471	0.031906	0.857493	641	3	-1.0321	0.7071	0.71875	1	13661	1	-1.0321	0	0	0	0
413	TBCK	5	0.0094748	0.034176	0.86303	642	4	-1.015	0.85874	0.85891	1	16171	1	-1.015	0	0	0	0
414	EPHA5	4	0.0094938	0.031973	0.857493	644	2	-1.1686	0.19954	0.32838	1	6182	1	-1.1686	0	0	0	0
415	VPS37C	3	0.0095132	0.025547	0.853002	645	3	-1.1556	0.99049	0.99062	1	18826	0	-1.1556	0	0	0	0
416	NHLH1	6	0.0095135	0.037363	0.868524	646	4	-1.2001	0.5682	0.70929	1	11876	2	-1.2001	0	0	0	0
417	LNX1	4	0.0095293	0.032074	0.857493	647	3	-1.2274	0.94362	0.94352	1	17825	0	-1.2274	0	0	0	0
418	CCL7	3	0.009548	0.025631	0.853002	648	3	-1.0746	0.98049	0.98061	1	18600	0	-1.0746	0	0	0	0
419	PCMT1	4	0.0095752	0.032234	0.857493	650	4	-1.1622	0.99042	0.99046	1	18825	0	-1.1622	0	0	0	0
420	MKS1	3	0.0095869	0.025732	0.853002	651	2	-1.9666	0.080224	0.15092	0.990387	3236	1	-1.9666	0	0	0	0
421	DYRK1A	4	0.0095961	0.032285	0.857493	652	4	-1.2342	0.9904	0.99044	1	18823	0	-1.2342	0	0	0	0
422	CRTC1	3	0.0096262	0.025839	0.853002	653	2	-2.036	0.59587	0.60609	1	12215	1	-2.036	0	0	0	0
423	WDR76	4	0.009664	0.032507	0.857493	654	3	-1.0657	0.16778	0.29388	1	5489	1	-1.0657	0	0	0	0
424	ST6GAL2	4	0.0096666	0.032517	0.857493	655	3	-1.2988	0.9844	0.98442	1	18678	0	-1.2988	0	0	0	0
425	HOXA10	6	0.009728	0.038132	0.868524	657	5	-1.134	0.99557	0.9956	1	18948	0	-1.134	0	1	0	1
426	TMEM57	3	0.0097825	0.026261	0.853002	661	2	-1.6112	0.47091	0.51235	1	10542	1	-1.6112	0	0	0	0
427	SEH1L	5	0.0099073	0.035435	0.868456	668	4	-1.8533	0.92124	0.92155	1	17388	0	-1.8533	0	0	0	0
428	AGAP6	4	0.0099101	0.033308	0.861472	669	3	-1.0876	0.9725	0.97247	1	18411	0	-1.0876	0	0	0	0
429	PUM2	3	0.0099543	0.026677	0.853002	670	3	-1.6485	0.99005	0.99018	1	18818	0	-1.6485	0	0	0	0
430	GLUD1	4	0.0099662	0.033474	0.861472	671	3	-1.234	0.94472	0.94459	1	17849	0	-1.234	0	0	0	0
431	HCK	3	0.010013	0.026831	0.853002	673	3	-1.1107	0.98999	0.99013	1	18816	0	-1.1107	0	0	0	0
432	ZNF800	4	0.010024	0.033647	0.861472	674	4	-1.4077	0.98998	0.99001	1	18815	0	-1.4077	0	0	0	0
433	TAF9	1	0.01009	0.010014	0.824833	675	1	-4.7336	0.98991	0.98991	1	18814	0	-4.7336	0	0	0	0
434	CRB1	4	0.010118	0.033923	0.861472	676	4	-1.1522	0.98988	0.98991	1	18813	0	-1.1522	0	0	0	0
435	AGRP	4	0.010176	0.03412	0.86303	679	3	-1.0831	0.93315	0.93293	1	17597	0	-1.0831	0	0	0	0
436	SLC25A36	3	0.010217	0.027361	0.853002	681	3	-1.4801	0.98978	0.98992	1	18807	0	-1.4801	0	0	0	0
437	C18orf54	2	0.010267	0.019478	0.853002	682	1	-1.8688	0.30085	0.32828	1	8039	1	-1.8688	0	0	0	0
438	EVI2B	4	0.010341	0.034633	0.865677	686	3	-1.3087	0.38936	0.53312	1	9406	1	-1.3087	0	0	0	0
439	IDH2	2	0.010345	0.019606	0.853002	687	1	-1.5695	0.075879	0.13207	0.986298	3090	1	-1.5695	0	0	0	0
440	HSPE1	3	0.010442	0.027939	0.853002	692	2	-3.2181	0.78633	0.78648	1	14860	0	-3.2181	0	0	0	0
441	PPM1A	4	0.010527	0.035219	0.868456	696	3	-1.2366	0.72221	0.73047	1	13874	1	-1.2366	0	0	0	0
442	FARSB	3	0.010571	0.028265	0.853002	698	3	-1.9691	0.98943	0.98955	1	18799	0	-1.9691	0	0	0	0
443	AMELY	4	0.010577	0.03537	0.868456	699	3	-1.4238	0.95092	0.95083	1	17975	0	-1.4238	0	0	0	0
444	CISD3	5	0.01059	0.037408	0.868524	701	3	-1.4051	0.037332	0.1088	0.976975	1810	2	-1.4051	0	0	0	0
445	BBS7	3	0.010645	0.02846	0.853002	703	3	-1.2159	0.98936	0.98947	1	18798	0	-1.2159	0	0	0	0
446	MAPK8IP3	6	0.010655	0.041371	0.868524	704	4	-1.1457	0.87879	0.88239	1	16570	1	-1.1457	0	0	0	0
447	ESCO1	4	0.010693	0.035735	0.868524	706	3	-1.7563	0.18739	0.31525	1	5913	1	-1.7563	0	0	0	0
448	RGS17	4	0.010739	0.035892	0.868524	708	3	-1.0468	0.97147	0.97146	1	18392	0	-1.0468	0	0	0	0
449	PTPN14	4	0.010748	0.03592	0.868524	709	3	-1.6067	0.73396	0.73996	1	14029	1	-1.6067	0	0	0	0
450	BRD9	3	0.010824	0.028927	0.853002	713	2	-2.5482	0.073997	0.14224	0.98786	3037	1	-2.5482	0	0	0	0
451	LOC101929983	2	0.010824	0.020523	0.853002	714	2	-2.159	0.98918	0.98902	1	18793	0	-2.159	0	0	0	0
452	TAF13	2	0.010879	0.020615	0.853002	717	2	-1.7801	0.98912	0.98896	1	18792	0	-1.7801	0	0	0	0
453	SAPCD1	4	0.010885	0.03635	0.868524	718	4	-1.1969	0.98912	0.98917	1	18791	0	-1.1969	0	0	0	0
454	GRID2IP	4	0.010913	0.036444	0.868524	720	3	-1.2903	0.91144	0.91123	1	17189	0	-1.2903	0	0	0	0
455	KIAA1958	4	0.010914	0.036446	0.868524	721	3	-1.0176	0.97898	0.97905	1	18547	0	-1.0176	0	0	0	0
456	PXT1	5	0.010927	0.038359	0.868524	723	3	-1.3876	0.86303	0.86312	1	16258	1	-1.3876	0	0	0	0
457	ATP1A2	4	0.01106	0.036901	0.868524	726	3	-1.2374	0.3514	0.49214	1	8798	1	-1.2374	0	0	0	0
458	PIK3R6	6	0.011081	0.042824	0.868524	728	4	-1.0284	0.089281	0.22536	0.995881	3517	1	-1.0284	0	0	0	0
459	PABPC3	2	0.011132	0.021072	0.853002	730	2	-1.7386	0.98887	0.98871	1	18780	0	-1.7386	0	0	0	0
460	SPRR4	4	0.011148	0.037197	0.868524	731	3	-1.3481	0.13697	0.26044	0.997147	4760	1	-1.3481	0	0	0	0
461	GNAL	3	0.01115	0.029734	0.853002	733	3	-1.6993	0.98766	0.98782	1	18740	0	-1.6993	0	0	0	0
462	ACVR1	5	0.011193	0.039174	0.868524	735	3	-1.262	0.3724	0.52808	1	9133	1	-1.262	0	0	0	0
463	UGGT2	4	0.011225	0.037423	0.868524	738	2	-1.0115	0.13674	0.26019	0.997147	4755	1	-1.0115	0	0	0	0
464	NCBP2	5	0.011254	0.039339	0.868524	740	3	-2.3015	0.72052	0.75908	1	13856	1	-2.3015	0	0	0	0
465	ILF2	3	0.011309	0.030135	0.853002	742	3	-1.6079	0.98792	0.9881	1	18752	0	-1.6079	0	0	0	0
466	DAZL	2	0.011329	0.021453	0.853002	743	2	-1.336	0.98867	0.98851	1	18776	0	-1.336	0	0	0	0
467	CYP2B6	3	0.011343	0.030217	0.853002	744	3	-1.0095	0.98866	0.98879	1	18775	0	-1.0095	0	0	0	0
468	MTRNR2L4	2	0.011362	0.021527	0.853002	745	2	-2.9293	0.93377	0.93361	1	17609	0	-2.9293	0	0	0	0
469	GSS	2	0.011368	0.021534	0.853002	746	2	-1.8489	0.98863	0.98848	1	18774	0	-1.8489	0	0	0	0
470	MED19	4	0.011383	0.037894	0.868524	747	4	-1.0937	0.98862	0.98868	1	18772	0	-1.0937	0	0	0	0
471	RAB4A	5	0.011388	0.03972	0.868524	748	3	-1.2793	0.31623	0.47813	1	8282	2	-1.2793	0	0	0	0
472	PRAMEF19	3	0.011415	0.030398	0.853002	750	3	-1.2713	0.98859	0.98873	1	18769	0	-1.2713	0	0	0	0
473	RPL19	4	0.011415	0.037992	0.868524	751	3	-1.5365	0.92174	0.92154	1	17400	0	-1.5365	0	0	0	0
474	TMED1	5	0.011428	0.039836	0.868524	753	3	-1.0171	0.49564	0.6401	1	10895	2	-1.0171	0	0	0	0
475	SPN	3	0.011462	0.030503	0.853002	754	2	-2.3114	0.91848	0.91858	1	17331	0	-2.3114	0	0	0	0
476	FAM19A4	5	0.011466	0.039945	0.868524	755	4	-1.1828	0.79348	0.80517	1	14974	1	-1.1828	0	0	0	0
477	ZNF678	5	0.011566	0.040231	0.868524	763	4	-1.1903	0.89004	0.89037	1	16750	0	-1.1903	0	0	0	0
478	FAM170B	2	0.011596	0.021963	0.853002	766	2	-2.0238	0.9884	0.98824	1	18767	0	-2.0238	0	0	0	0
479	INO80	2	0.011623	0.022017	0.853002	767	1	-2.0276	0.47211	0.47516	1	10562	1	-2.0276	0	0	0	0
480	SLC7A5	5	0.011648	0.040467	0.868524	768	4	-1.0963	0.97648	0.97661	1	18501	0	-1.0963	0	0	0	0
481	AGAP4	5	0.011665	0.040514	0.868524	769	4	-1.2813	0.60243	0.70194	1	12294	1	-1.2813	0	0	0	0
482	ORC6	4	0.011671	0.038757	0.868524	770	3	-1.4549	0.90129	0.90094	1	16989	0	-1.4549	0	0	0	0
483	PTAFR	5	0.011682	0.040565	0.868524	772	4	-1.0221	0.95785	0.95805	1	18113	0	-1.0221	0	0	0	0
484	ATP6V0D1	2	0.011701	0.022161	0.853002	773	1	-1.8195	0.22788	0.2711	0.997381	6779	1	-1.8195	0	0	0	0
485	EXOSC9	2	0.011704	0.022164	0.853002	775	2	-3.0479	0.9883	0.98812	1	18765	0	-3.0479	0	0	0	0
486	ZC3H11A	4	0.011717	0.038899	0.868524	777	3	-1.2954	0.8076	0.80724	1	15202	0	-1.2954	0	0	0	0
487	C4orf17	1	0.011729	0.011643	0.824833	778	1	-2.4203	0.98827	0.98831	1	18763	0	-2.4203	0	0	0	0
488	RPL36AL	4	0.011827	0.039249	0.868524	780	3	-1.1594	0.72531	0.73295	1	13917	1	-1.1594	0	0	0	0
489	OR5K1	4	0.011841	0.039292	0.868524	781	3	-1.8207	0.31885	0.45681	1	8324	1	-1.8207	0	0	0	0
490	USP9Y	3	0.011891	0.031574	0.857493	785	2	-2.5114	0.54225	0.56374	1	11545	1	-2.5114	0	0	0	0
491	PIM3	4	0.0119	0.039461	0.868524	786	3	-1.3795	0.8423	0.84159	1	15843	0	-1.3795	0	0	0	0
492	KIF24	2	0.012029	0.022751	0.853002	794	2	-2.363	0.98797	0.98777	1	18754	0	-2.363	0	0	0	0
493	MYC	4	0.012055	0.039941	0.868524	796	4	-1.2544	0.98794	0.98798	1	18753	0	-1.2544	0	0	0	0
494	PIH1D2	2	0.012098	0.022885	0.853002	798	2	-1.0843	0.9879	0.98771	1	18751	0	-1.0843	0	0	0	0
495	C2orf66	3	0.012099	0.032094	0.857493	799	2	-1.0959	0.49376	0.52828	1	10863	1	-1.0959	0	0	0	0
496	PAPOLA	2	0.012179	0.02304	0.853002	801	2	-1.179	0.98782	0.98763	1	18750	0	-1.179	0	0	0	0
497	ATP2A2	5	0.012184	0.042002	0.868524	802	4	-1.5605	0.93123	0.9315	1	17568	0	-1.5605	0	0	0	0
498	OR52N2	2	0.012194	0.023062	0.853002	803	2	-1.6924	0.98781	0.98761	1	18749	0	-1.6924	0	0	0	0
499	GADD45B	1	0.012201	0.012102	0.827123	804	1	-4.4522	0.9878	0.98785	1	18748	0	-4.4522	0	0	0	0
500	SLC9A3	4	0.012252	0.040554	0.868524	807	4	-1.4856	0.98775	0.98778	1	18744	0	-1.4856	0	0	0	0
501	LCE1A	2	0.012255	0.023174	0.853002	809	2	-2.0413	0.98775	0.98755	1	18742	0	-2.0413	0	0	0	0
502	GAGE10	6	0.012272	0.046845	0.869391	810	5	-1.0968	0.96215	0.96231	1	18218	0	-1.0968	0	0	0	0
503	NOL9	5	0.012331	0.042427	0.868524	813	4	-1.1373	0.97986	0.97999	1	18580	0	-1.1373	0	0	0	0
504	COL18A1	4	0.012425	0.04106	0.868524	818	3	-1.228	0.94465	0.94452	1	17839	0	-1.228	0	0	0	0
505	CTXN1	3	0.012479	0.033012	0.861472	821	2	-1.0003	0.81875	0.81877	1	15413	0	-1.0003	0	0	0	0
506	PCDHGA7	3	0.012522	0.03313	0.861472	822	2	-1.8554	0.68717	0.68734	1	13385	1	-1.8554	0	0	0	0
507	CDK2AP2	4	0.012664	0.041811	0.868524	827	4	-1.3302	0.98734	0.98738	1	18734	0	-1.3302	0	0	0	0
508	PFDN1	4	0.012686	0.041877	0.868524	828	4	-1.0948	0.98731	0.98736	1	18733	0	-1.0948	0	0	0	0
509	TTPAL	4	0.012755	0.042085	0.868524	832	3	-1.5594	0.90129	0.90094	1	16991	0	-1.5594	0	0	0	0
510	SLC23A2	3	0.012835	0.033928	0.861472	837	2	-1.6514	0.23821	0.35944	1	6968	1	-1.6514	0	0	0	0
511	ORMDL1	3	0.01284	0.033938	0.861472	839	3	-1.2451	0.98716	0.98731	1	18731	0	-1.2451	0	0	0	0
512	ALKBH7	2	0.012872	0.024308	0.853002	842	2	-1.2432	0.98713	0.98695	1	18730	0	-1.2432	0	0	0	0
513	HOXD9	5	0.012961	0.044182	0.868524	846	3	-1.2839	0.92697	0.92726	1	17500	0	-1.2839	0	0	0	0
514	CRTAC1	4	0.012968	0.042758	0.868524	847	2	-1.2219	0.64307	0.67392	1	12820	1	-1.2219	0	0	0	0
515	ACOT11	5	0.012998	0.044284	0.868524	849	4	-1.2187	0.7876	0.80107	1	14879	1	-1.2187	0	0	0	0
516	ASAH1	3	0.013062	0.034469	0.864584	853	3	-1.1672	0.98694	0.98709	1	18726	0	-1.1672	0	0	0	0
517	RBM12B	1	0.013119	0.013027	0.829156	858	1	-4.5228	0.98688	0.9869	1	18724	0	-4.5228	0	0	0	0
518	TNNT1	1	0.013184	0.013087	0.829156	860	1	-1.845	0.98682	0.98684	1	18723	0	-1.845	0	0	0	0
519	GTSF1	2	0.013187	0.024857	0.853002	861	2	-1.3688	0.95813	0.95807	1	18119	0	-1.3688	0	0	0	0
520	GALNS	2	0.013421	0.025264	0.853002	867	2	-3.0248	0.96039	0.96036	1	18169	0	-3.0248	0	0	0	0
521	PKD2L1	5	0.013426	0.045462	0.868524	868	4	-1.0071	0.55653	0.68334	1	11719	1	-1.0071	0	0	0	0
522	EPN2	5	0.013484	0.045634	0.868524	877	4	-1.0935	0.84722	0.84816	1	15931	1	-1.0935	0	0	0	0
523	NDUFA4L2	4	0.013499	0.044397	0.868524	878	4	-1.0132	0.9865	0.98652	1	18716	0	-1.0132	0	0	0	0
524	HDAC11	4	0.013577	0.044625	0.868524	880	2	-1.4787	0.97294	0.9729	1	18423	0	-1.4787	0	0	0	0
525	GRID2	3	0.013597	0.035805	0.868524	882	3	-1.1486	0.97102	0.97116	1	18381	0	-1.1486	0	0	0	0
526	ZP4	2	0.013602	0.025593	0.853002	883	2	-1.6052	0.9864	0.98626	1	18714	0	-1.6052	0	0	0	0
527	PRAMEF5	4	0.013682	0.044953	0.868524	886	3	-1.261	0.8234	0.82292	1	15503	0	-1.261	0	0	0	0
528	LRIT3	2	0.013725	0.025824	0.853002	888	2	-1.7294	0.98628	0.98613	1	18712	0	-1.7294	0	0	0	0
529	EHD3	4	0.013765	0.0452	0.868524	890	3	-1.0101	0.65271	0.68016	1	12923	1	-1.0101	0	0	0	0
530	MAP1S	3	0.013865	0.036494	0.868524	899	3	-1.0258	0.98613	0.98629	1	18708	0	-1.0258	0	0	0	0
531	DEPDC1B	5	0.013879	0.046774	0.869391	900	3	-1.1509	0.34406	0.50281	1	8695	2	-1.1509	0	0	0	0
532	LAPTM4B	3	0.013922	0.036645	0.868524	901	3	-1.1431	0.98608	0.98624	1	18707	0	-1.1431	0	0	0	0
533	SFMBT1	4	0.01399	0.0459	0.868524	903	3	-1.3218	0.65373	0.68083	1	12936	1	-1.3218	0	0	0	0
534	CDC45	3	0.01404	0.036928	0.868524	906	2	-2.7767	0.11785	0.20191	0.991831	4306	1	-2.7767	0	0	0	0
535	ADAL	5	0.014042	0.047201	0.869391	907	3	-1.3143	0.69714	0.74635	1	13512	1	-1.3143	0	0	0	0
536	LELP1	4	0.014093	0.046218	0.868524	909	3	-1.0145	0.98371	0.98373	1	18666	0	-1.0145	0	0	0	0
537	PCDHGA4	2	0.014124	0.026538	0.853002	912	2	-1.7711	0.91612	0.91594	1	17282	0	-1.7711	0	0	0	0
538	RAB12	5	0.014196	0.047645	0.869391	913	3	-1.6745	0.87638	0.87667	1	16528	0	-1.6745	0	0	0	0
539	MSL1	3	0.014271	0.037513	0.868524	916	2	-1.0078	0.91734	0.91746	1	17307	0	-1.0078	0	0	0	0
540	SPG21	5	0.014283	0.04788	0.869623	917	3	-1.1527	0.99279	0.99283	1	18875	0	-1.1527	0	0	0	0
541	LMOD2	3	0.014343	0.037703	0.868524	918	3	-1.0507	0.98566	0.98581	1	18703	0	-1.0507	0	0	0	0
542	PDE7B	2	0.014385	0.027033	0.853002	919	2	-2.0184	0.90475	0.90448	1	17057	0	-2.0184	0	0	0	0
543	FAM90A1	4	0.014385	0.047128	0.869391	920	4	-1.6129	0.98539	0.98541	1	18695	0	-1.6129	0	0	0	0
544	NAA40	3	0.014396	0.03781	0.868524	922	3	-2.3313	0.98408	0.98425	1	18674	0	-2.3313	0	0	0	0
545	MTRNR2L5	2	0.014437	0.027126	0.853002	923	1	-2.3012	0.56697	0.56694	1	11857	0	-2.3012	0	0	0	0
546	HECA	5	0.014481	0.04843	0.874176	927	3	-1.2692	0.020966	0.065696	0.951697	1151	2	-1.2692	0	0	0	0
547	LRRN1	5	0.014485	0.048443	0.874176	928	3	-1.83	0.81092	0.81816	1	15265	1	-1.83	0	0	0	0
548	ATG9A	4	0.01449	0.047468	0.869391	929	3	-1.0493	0.84617	0.84555	1	15914	0	-1.0493	0	0	0	0
549	CEP295	4	0.014542	0.047636	0.869391	934	4	-1.0184	0.98546	0.98547	1	18697	0	-1.0184	0	0	0	0
550	MRGPRX1	4	0.014705	0.048123	0.872026	938	3	-1.1599	0.89408	0.89376	1	16833	0	-1.1599	0	0	0	0
551	PGK1	4	0.014739	0.04824	0.873283	939	3	-1.3722	0.85485	0.85434	1	16091	0	-1.3722	0	0	0	0
552	XPC	3	0.01476	0.038745	0.868524	940	3	-1.4387	0.98524	0.9854	1	18693	0	-1.4387	0	0	0	0
553	NDUFB3	2	0.014811	0.027787	0.853002	942	2	-2.9491	0.98519	0.98505	1	18692	0	-2.9491	0	0	0	0
554	P4HA3	3	0.014819	0.03888	0.868524	944	2	-1.2521	0.9537	0.95403	1	18024	0	-1.2521	0	0	0	0
555	FRAT1	3	0.014882	0.039025	0.868524	947	2	-1.2475	0.65881	0.66053	1	13004	1	-1.2475	0	0	0	0
556	RASGEF1C	3	0.014908	0.039093	0.868524	948	2	-1.6469	0.90387	0.90393	1	17036	0	-1.6469	0	0	0	0
557	ENTPD7	4	0.014914	0.048792	0.874176	950	2	-1.1275	0.2772	0.41209	1	7651	2	-1.1275	0	0	0	0
558	ETNK1	1	0.015014	0.014905	0.829156	955	1	-4.2581	0.98499	0.985	1	18687	0	-4.2581	0	0	0	0
559	TBC1D3C	2	0.015036	0.028198	0.853002	956	2	-2.8732	0.98496	0.98482	1	18685	0	-2.8732	0	0	0	0
560	PCNA	4	0.015134	0.049281	0.877295	961	2	-1.0259	0.35039	0.49103	1	8793	2	-1.0259	0	0	0	0
561	CHMP6	3	0.015237	0.039907	0.868524	964	2	-2.8266	0.9258	0.92591	1	17485	0	-2.8266	0	0	0	0
562	MIEF2	4	0.015245	0.049487	0.877295	965	3	-1.1008	0.54521	0.61568	1	11575	1	-1.1008	0	0	0	0
563	C1orf137	4	0.015289	0.049584	0.877295	969	2	-1.0154	0.59783	0.64573	1	12239	1	-1.0154	0	0	0	0
564	DNAJC11	4	0.015356	0.049732	0.877295	971	2	-1.6864	0.36688	0.50884	1	9046	1	-1.6864	0	0	0	0
565	POU6F2	2	0.015426	0.028896	0.853002	977	1	-1.4919	0.65502	0.65473	1	12955	0	-1.4919	0	0	0	0
566	CCP110	3	0.015604	0.040796	0.868524	984	2	-2.0413	0.89862	0.89878	1	16931	0	-2.0413	0	0	0	0
567	VPS45	3	0.015666	0.040955	0.868524	988	2	-1.902	0.61502	0.62204	1	12464	1	-1.902	0	0	0	0
568	ADSS	3	0.015817	0.041325	0.868524	996	3	-2.3088	0.96213	0.96235	1	18217	0	-2.3088	0	0	0	0
569	FAR2	2	0.015868	0.029694	0.853002	1000	2	-2.934	0.93746	0.9374	1	17702	0	-2.934	0	0	0	0
570	ZFX	3	0.015905	0.04154	0.868524	1004	2	-1.2271	0.76386	0.76418	1	14491	0	-1.2271	0	0	0	0
571	RPL6	3	0.01597	0.041711	0.868524	1006	2	-2.4721	0.13498	0.22493	0.995881	4710	1	-2.4721	0	0	0	0
572	DYNLT1	3	0.016133	0.042111	0.868524	1012	2	-1.1508	0.36163	0.44185	1	8960	1	-1.1508	0	0	0	0
573	ARHGAP32	2	0.016336	0.030517	0.853002	1019	1	-1.2546	0.81465	0.81428	1	15336	0	-1.2546	0	0	0	0
574	SF3B3	3	0.016469	0.042974	0.868524	1029	2	-2.665	0.82389	0.824	1	15518	0	-2.665	0	0	0	0
575	COX8A	3	0.016489	0.043027	0.868524	1030	2	-1.5242	0.59484	0.60526	1	12203	1	-1.5242	0	0	0	0
576	KLRC4-KLRK1	3	0.016492	0.043037	0.868524	1031	3	-1.1662	0.98351	0.98366	1	18660	0	-1.1662	0	0	0	0
577	PLGLB1	2	0.016545	0.030868	0.854251	1034	2	-1.6978	0.98346	0.98334	1	18659	0	-1.6978	0	0	0	0
578	PSMC2	3	0.016783	0.04372	0.868524	1048	2	-2.4908	0.81597	0.81592	1	15361	0	-2.4908	0	0	0	0
579	TTC27	3	0.0168	0.043758	0.868524	1049	2	-1.2858	0.37745	0.45151	1	9212	1	-1.2858	0	0	0	0
580	WBP4	2	0.016921	0.031522	0.857493	1052	2	-1.4188	0.98308	0.98297	1	18652	0	-1.4188	0	0	0	0
581	TUBB4A	3	0.017116	0.044533	0.868524	1056	2	-2.0878	0.59155	0.6025	1	12157	1	-2.0878	0	0	0	0
582	GTF2A1L	2	0.017205	0.03205	0.857493	1058	2	-1.2533	0.98279	0.98268	1	18650	0	-1.2533	0	0	0	0
583	HADHB	3	0.017235	0.044833	0.868524	1059	2	-1.1652	0.18423	0.29007	1	5845	1	-1.1652	0	0	0	0
584	SYNPO2	2	0.017323	0.032261	0.857493	1063	2	-1.24	0.98268	0.98255	1	18648	0	-1.24	0	0	0	0
585	MIER3	2	0.017402	0.032399	0.857493	1067	1	-1.5446	0.26312	0.29831	1	7431	1	-1.5446	0	0	0	0
586	NFATC3	2	0.017478	0.03254	0.857493	1070	2	-2.5734	0.98252	0.9824	1	18643	0	-2.5734	0	0	0	0
587	CATSPER1	2	0.017532	0.032625	0.857493	1073	1	-2.3846	0.77334	0.77273	1	14631	0	-2.3846	0	0	0	0
588	TEX264	1	0.01759	0.017536	0.844147	1077	1	-2.9605	0.98241	0.98249	1	18641	0	-2.9605	0	0	0	0
589	SUPT3H	2	0.017767	0.033081	0.861472	1085	2	-2.0632	0.98223	0.98212	1	18639	0	-2.0632	0	0	0	0
590	FSTL3	3	0.017792	0.046238	0.868524	1086	2	-1.3087	0.79364	0.79377	1	14976	0	-1.3087	0	0	0	0
591	FUBP1	3	0.01791	0.046518	0.868524	1091	3	-1.7361	0.98209	0.98226	1	18635	0	-1.7361	0	0	0	0
592	PCNP	3	0.017934	0.046565	0.868524	1095	3	-1.1007	0.98207	0.98224	1	18632	0	-1.1007	0	0	0	0
593	THOC6	3	0.017953	0.046609	0.868524	1097	2	-1.2161	0.79046	0.79063	1	14919	0	-1.2161	0	0	0	0
594	CTRL0042	1	0.018128	0.018077	0.853002	1105	1	-4.2661	0.98187	0.98195	1	18628	0	-4.2661	0	0	0	0
595	MRPL11	3	0.018222	0.047248	0.869391	1107	2	-2.7885	0.82947	0.82944	1	15622	0	-2.7885	0	0	0	0
596	CERK	3	0.018457	0.047812	0.869623	1119	2	-2.7804	0.93238	0.93252	1	17585	0	-2.7804	0	0	0	0
597	CLK1	2	0.018648	0.034674	0.865677	1124	2	-2.1291	0.98135	0.98128	1	18615	0	-2.1291	0	0	0	0
598	CCNB3	2	0.018688	0.03474	0.865677	1126	2	-1.8735	0.98131	0.98124	1	18614	0	-1.8735	0	0	0	0
599	ACYP1	2	0.019039	0.035379	0.868456	1143	1	-2.4205	0.83728	0.83701	1	15755	0	-2.4205	0	0	0	0
600	EXOSC4	3	0.019122	0.049451	0.877295	1147	2	-2.6901	0.86743	0.86749	1	16343	0	-2.6901	0	0	0	0
601	CD101	1	0.019151	0.01912	0.853002	1151	1	-4.6185	0.98085	0.98091	1	18608	0	-4.6185	0	0	0	0
602	AMPD3	2	0.019221	0.03571	0.868524	1154	1	-2.2042	0.58444	0.58434	1	12081	0	-2.2042	0	0	0	0
603	IER5	3	0.019336	0.049959	0.878562	1159	2	-1.3164	0.81175	0.81173	1	15279	0	-1.3164	0	0	0	0
604	TMEM179B	2	0.019585	0.036343	0.868524	1167	2	-1.7349	0.94576	0.9456	1	17870	0	-1.7349	0	0	0	0
605	TMSB4X	1	0.020029	0.020022	0.853002	1186	1	-4.1885	0.97997	0.98004	1	18588	0	-4.1885	0	0	0	0
606	OR52H1	2	0.020298	0.037671	0.868524	1200	2	-1.2605	0.9797	0.97957	1	18573	0	-1.2605	0	0	0	0
607	CERS2	1	0.020436	0.020417	0.853002	1205	1	-1.3983	0.97956	0.97963	1	18567	0	-1.3983	0	0	0	0
608	NPIPA8	2	0.020442	0.037923	0.868524	1206	1	-1.6978	0.76427	0.76365	1	14499	0	-1.6978	0	0	0	0
609	CYP4X1	2	0.02081	0.038609	0.868524	1221	2	-2.1868	0.97919	0.97906	1	18556	0	-2.1868	0	0	0	0
610	TMEM206	2	0.020935	0.038837	0.868524	1230	1	-2.3068	0.49898	0.50024	1	10945	1	-2.3068	0	0	0	0
611	SLC35D2	2	0.021182	0.039257	0.868524	1244	2	-3.2519	0.97882	0.97869	1	18542	0	-3.2519	0	0	0	0
612	ZMYM4	2	0.021462	0.039747	0.868524	1257	2	-1.1686	0.97854	0.97842	1	18538	0	-1.1686	0	0	0	0
613	RPS6KB2	2	0.021716	0.040238	0.868524	1266	2	-1.0011	0.97828	0.97816	1	18534	0	-1.0011	0	0	0	0
614	ACY3	2	0.022102	0.040951	0.868524	1287	1	-1.9432	0.2999	0.32752	1	8024	1	-1.9432	0	0	0	0
615	ABHD2	2	0.022139	0.041022	0.868524	1290	2	-1.2968	0.97786	0.97774	1	18530	0	-1.2968	0	0	0	0
616	SNF8	2	0.022361	0.041421	0.868524	1299	1	-1.0097	0.35345	0.37111	1	8837	1	-1.0097	0	0	0	0
617	TRABD2A	2	0.022484	0.041641	0.868524	1305	2	-1.5219	0.97752	0.97738	1	18522	0	-1.5219	0	0	0	0
618	CTDSPL2	1	0.023622	0.023559	0.853002	1355	1	-2.9467	0.97638	0.97645	1	18499	0	-2.9467	0	0	0	0
619	GTPBP3	2	0.02415	0.044619	0.868524	1378	1	-1.1687	0.10519	0.17824	0.991831	3993	1	-1.1687	0	0	0	0
620	UTRN	2	0.024175	0.044671	0.868524	1382	1	-2.4324	0.65232	0.65201	1	12914	0	-2.4324	0	0	0	0
621	SLTM	2	0.024243	0.044793	0.868524	1386	2	-2.2832	0.97576	0.97563	1	18479	0	-2.2832	0	0	0	0
622	PRKRIR	2	0.024662	0.045498	0.868524	1405	2	-1.7277	0.97534	0.97523	1	18474	0	-1.7277	0	0	0	0
623	PAN3	2	0.024849	0.04581	0.868524	1411	2	-2.2042	0.96135	0.96131	1	18196	0	-2.2042	0	0	0	0
624	ACOT12	2	0.025204	0.04646	0.868524	1424	2	-1.4132	0.9748	0.9747	1	18460	0	-1.4132	0	0	0	0
625	GOLGA8H	2	0.025593	0.047157	0.869391	1440	2	-2.7418	0.97441	0.97431	1	18450	0	-2.7418	0	0	0	0
626	FAHD2B	2	0.025626	0.047208	0.869391	1442	1	-1.7953	0.8162	0.81579	1	15369	0	-1.7953	0	0	0	0
627	GLG1	2	0.025626	0.04721	0.869391	1443	2	-1.2017	0.97437	0.97428	1	18448	0	-1.2017	0	0	0	0
628	NDST3	2	0.026247	0.048284	0.873283	1470	1	-1.7233	0.24652	0.28548	1	7133	1	-1.7233	0	0	0	0
629	C14orf105	2	0.026376	0.048521	0.874176	1474	1	-1.3078	0.78974	0.78914	1	14912	0	-1.3078	0	0	0	0
630	CCDC64B	2	0.026815	0.049324	0.877295	1491	2	-1.5362	0.97318	0.97307	1	18428	0	-1.5362	0	0	0	0
631	DCUN1D1	1	0.027792	0.027726	0.853002	1522	1	-1.9092	0.97221	0.9723	1	18404	0	-1.9092	0	0	0	0
632	C2orf27B	1	0.028447	0.02838	0.853002	1550	1	-3.8478	0.97155	0.97165	1	18395	0	-3.8478	0	0	0	0
633	LRTOMT	1	0.030427	0.030319	0.853002	1649	1	-1.0452	0.96957	0.96974	1	18354	0	-1.0452	0	0	0	0
634	SPATA6	1	0.031398	0.031304	0.857493	1691	1	-1.7386	0.9686	0.96877	1	18343	0	-1.7386	0	0	0	0
635	SLC10A5	1	0.031817	0.031741	0.857493	1708	1	-1.328	0.96818	0.96838	1	18334	0	-1.328	0	0	0	0
636	MZT1	1	0.031922	0.031855	0.857493	1714	1	-4.0522	0.96808	0.96828	1	18333	0	-4.0522	0	0	0	0
637	GCLM	1	0.035135	0.035081	0.868456	1853	1	-3.3564	0.96487	0.96512	1	18262	0	-3.3564	0	0	0	0
638	JMJD6	1	0.036931	0.036862	0.868524	1920	1	-1.9411	0.96307	0.96331	1	18235	0	-1.9411	0	0	0	0
639	C3orf58	1	0.037311	0.037246	0.868524	1935	1	-1.3454	0.96269	0.96293	1	18229	0	-1.3454	0	0	0	0
640	HSPB2	1	0.03916	0.039069	0.868524	2014	1	-1.6405	0.96084	0.9611	1	18181	0	-1.6405	0	0	0	0
641	LPXN	1	0.039842	0.039737	0.868524	2045	1	-2.6285	0.96016	0.96043	1	18162	0	-2.6285	0	0	0	0
642	BUB3	1	0.043041	0.042986	0.868524	2187	1	-3.683	0.95696	0.95723	1	18091	0	-3.683	0	0	0	0
643	CTRL0038	1	0.04371	0.043663	0.868524	2208	1	-1.9745	0.95629	0.95654	1	18079	0	-1.9745	0	0	0	0
644	MYO18A	1	0.044785	0.044782	0.868524	2254	1	-1.762	0.95521	0.95543	1	18057	0	-1.762	0	0	0	0
645	ARL2BP	1	0.0451	0.045109	0.868524	2265	1	-1.7415	0.9549	0.95511	1	18048	0	-1.7415	0	0	0	0
646	MDFIC	1	0.045533	0.045575	0.868524	2283	1	-2.6363	0.95447	0.95471	1	18040	0	-2.6363	0	0	0	0
647	SRGAP2B	1	0.045697	0.045722	0.868524	2289	1	-3.3255	0.9543	0.95455	1	18036	0	-3.3255	0	0	0	0
648	FHL5	1	0.047421	0.047427	0.869391	2358	1	-2.9687	0.95258	0.95287	1	18006	0	-2.9687	0	0	0	0
649	CTRL0019	1	0.048076	0.048093	0.872026	2377	1	-1.0562	0.95192	0.95221	1	17993	0	-1.0562	0	0	0	0
