# Supplementary material for: RNA-binding protein RBM5 plays an essential role in acute myeloid leukemia by activating the oncogenic protein HOXA9
Source: Genome Biol. 2024 Jan 12;25:16. doi: 10.1186/s13059-023-03149-8 (PMC10785552; doi:10.1186/s13059-023-03149-8)
Supplement: Supplementary file 3 — Additional file 3: Table S2. The differentially expressed genes (DEGs) in RBM5 high group vs. RBM5 low groups from public RNA-seq dataset for 44 AML patients. [file 13059_2023_3149_MOESM3_ESM.xlsx]

## Sheet: Table S2.  The DEGs
Table S2. The differentially expressed genes (DEGs) in RBM5 high group vs. RBM5 low groups from public RNA-seq dataset for 44 AML patients
gene	log2FC (RBM5 high vs. RBM5 low)	AveExpr	t	P.Value	adj.P.Val	B	gene	regulated
RBM5	1.04658	8.43153	7.25378	2.62e-06	0.0407072	4.75527	RBM5	up
HNRNPH1	1.03926	10.0674	6.13511	1.81e-05	0.0787243	3.0556	HNRNPH1	up
NKTR	1.00216	8.97562	5.85872	2.99e-05	0.0787243	2.61741	NKTR	up
OSBPL7	1.25305	5.46202	5.82893	3.16e-05	0.0787243	2.49028	OSBPL7	up
OR13D1	1.03868	0.159262	5.69484	4.05e-05	0.0787243	2.39137	OR13D1	up
CEMIP	1.51711	3.09799	5.87943	2.88e-05	0.0787243	2.19498	CEMIP	up
MAFK	1.20152	5.45343	5.41102	6.92e-05	0.0890675	1.81011	MAFK	up
NICN1	1.17484	4.24153	5.47406	6.14e-05	0.0890675	1.75831	NICN1	up
SEMA4G	1.45275	2.76721	5.3873	7.24e-05	0.0890675	1.46203	SEMA4G	up
P2RY4	1.16328	0.752	5.13408	0.000117679	0.0890675	1.34185	P2RY4	up
SRRM2	1.3625	11.534	5.08822	0.000128623	0.0890675	1.29371	SRRM2	up
CFAP44	1.16124	5.15823	4.9653	0.000163449	0.0890675	1.03722	CFAP44	up
SCRN2	1.1547	4.49251	4.98908	0.000156025	0.0890675	1.01634	SCRN2	up
ATP2A3	1.08292	8.95138	4.91671	0.000179779	0.0890675	0.998157	ATP2A3	up
ANKRD61	1.02229	1.87703	4.83359	0.000211715	0.096735	0.638482	ANKRD61	up
JRKL	1.00631	4.17882	4.68688	0.000283085	0.0985912	0.482181	JRKL	up
DDX17	1.21789	10.954	4.60934	0.000330372	0.100634	0.441254	DDX17	up
HEXIM2	1.0245	2.96503	4.69362	0.000279317	0.0985912	0.393044	HEXIM2	up
RFX3	1.27062	4.77939	4.45474	0.000450356	0.106498	0.128304	RFX3	up
PHGR1	1.24392	0.844276	4.43967	0.000464216	0.106498	0.117743	PHGR1	up
IL12A	1.63894	2.07229	4.47545	0.00043199	0.106498	0.0776632	IL12A	up
OGT	1.47582	10.1516	4.40238	0.000500441	0.106498	0.0626748	OGT	up
ADAM11	1.96287	2.1937	4.33798	0.000569933	0.109159	-0.139498	ADAM11	up
LENG8	1.06824	8.65534	4.27656	0.000645401	0.109159	-0.171814	LENG8	up
RAB40A	1.05416	1.83809	4.3285	0.000580969	0.109159	-0.176403	RAB40A	up
SMAD5	1.25089	5.86726	4.2123	0.000735313	0.1131	-0.285652	SMAD5	up
PROB1	1.85809	3.61423	4.22749	0.000712969	0.111879	-0.32689	PROB1	up
STAT5B	1.03121	7.59113	4.19206	0.000766202	0.115563	-0.329334	STAT5B	up
GOLGA8H	1.6165	2.4249	4.16101	0.000816195	0.1172	-0.46766	GOLGA8H	up
ANKRD10	1.11238	7.5126	4.09806	0.000927944	0.1172	-0.505146	ANKRD10	up
GAPDHS	1.4607	3.17088	4.12786	0.000873214	0.1172	-0.517589	GAPDHS	up
CDHR5	1.25404	1.00952	4.07495	0.000972757	0.118498	-0.543855	CDHR5	up
MAP1A	3.07822	5.36889	4.06514	0.000992445	0.119049	-0.561864	MAP1A	up
MPZ	1.10126	2.37397	4.08582	0.000951404	0.118498	-0.605186	MPZ	up
ALG10	1.05781	4.11468	4.04785	0.00102814	0.119049	-0.614271	ALG10	up
C10orf95	1.2409	2.28897	4.07569	0.000971288	0.118498	-0.617945	C10orf95	up
RAB37	1.23855	7.19776	4.02919	0.00106812	0.119049	-0.63335	RAB37	up
BDH1	1.37603	4.28132	4.02309	0.00108154	0.119049	-0.651346	BDH1	up
SEC31B	1.09659	6.73104	4.01712	0.00109482	0.119049	-0.654007	SEC31B	up
NPIPB12	1.13993	4.74237	3.99602	0.00114313	0.119049	-0.685472	NPIPB12	up
SIGLEC6	2.27947	1.64833	3.99827	0.00113789	0.119049	-0.688338	SIGLEC6	up
PGBD1	1.27806	3.24613	4.01772	0.00109349	0.119049	-0.702567	PGBD1	up
GCNT1	1.54468	6.02213	3.9697	0.00120645	0.120958	-0.734755	GCNT1	up
SCX	1.03215	1.09614	3.96522	0.00121758	0.120958	-0.744321	SCX	up
DEGS2	1.35783	3.26172	3.93087	0.00130639	0.122878	-0.848573	DEGS2	up
KRBA2	1.10266	3.91031	3.82138	0.00163576	0.135949	-1.01665	KRBA2	up
SPATA24	1.03053	2.30341	3.83072	0.00160464	0.135359	-1.03292	SPATA24	up
GRIN1	1.40818	0.135771	3.80269	0.00169986	0.138077	-1.11026	GRIN1	up
SLC12A2	1.27193	5.42503	3.75056	0.00189232	0.139401	-1.13386	SLC12A2	up
ADRB1	1.92921	1.62102	3.73792	0.00194224	0.139401	-1.15461	ADRB1	up
GOLGA6A	1.08793	0.386457	3.7575	0.0018655	0.139401	-1.15903	GOLGA6A	up
C17orf113	1.04995	2.9434	3.75354	0.00188077	0.139401	-1.1595	C17orf113	up
TAS2R3	1.33017	1.06226	3.73261	0.00196356	0.139401	-1.15997	TAS2R3	up
RNF32	1.11178	2.31782	3.74896	0.00189856	0.139401	-1.17042	RNF32	up
KCNH8	1.55112	0.904942	3.72706	0.00198615	0.139401	-1.17128	KCNH8	up
JMJD7	1.01159	2.41108	3.7318	0.00196686	0.139401	-1.20068	JMJD7	up
SPIN2B	1.0816	2.88821	3.72241	0.00200527	0.139694	-1.21299	SPIN2B	up
NKD2	1.64963	0.270303	3.72561	0.00199208	0.139401	-1.22744	NKD2	up
ANKRD63	1.43812	0.665944	3.65975	0.00228161	0.147722	-1.30704	ANKRD63	up
ARMC2	1.1968	2.91989	3.64984	0.00232872	0.147722	-1.33524	ARMC2	up
DENND11	1.22255	5.98972	3.56276	0.0027868	0.153703	-1.49651	DENND11	up
CHRFAM7A	1.63076	4.566	3.53078	0.00297687	0.155266	-1.52293	CHRFAM7A	up
PPFIBP1	1.21439	5.69199	3.53053	0.00297839	0.155266	-1.5491	PPFIBP1	up
GPR174	2.11301	3.47131	3.51057	0.00310361	0.158601	-1.56319	GPR174	up
GLIPR1L1	1.0853	0.619283	3.52176	0.0030328	0.156527	-1.57302	GLIPR1L1	up
EFCAB7	1.07393	3.47538	3.49374	0.0032133	0.162073	-1.5954	EFCAB7	up
RING1	1.00227	2.36205	3.49101	0.00323143	0.162455	-1.60932	RING1	up
ADHFE1	1.0161	3.81566	3.33738	0.00443651	0.18185	-1.86449	ADHFE1	up
GNPTAB	1.04571	7.80654	3.37741	0.00408498	0.175304	-1.86744	GNPTAB	up
CCNA1	2.91028	4.25012	3.3351	0.00445741	0.182226	-1.86984	CCNA1	up
CKMT2	1.20893	2.11174	3.33265	0.00448003	0.18267	-1.87646	CKMT2	up
NANOS3	1.11088	0.43047	3.34808	0.00433966	0.18185	-1.93027	NANOS3	up
BGLAP	1.00548	1.86436	3.29977	0.0047942	0.185493	-1.93158	BGLAP	up
SLC16A8	1.11837	1.71262	3.2927	0.00486456	0.185493	-1.94259	SLC16A8	up
POLR3G	1.05398	3.31579	3.26899	0.00510809	0.185493	-1.98471	POLR3G	up
CCDC188	1.4701	1.93751	3.26612	0.00513838	0.185493	-1.98885	CCDC188	up
KIAA1958	1.56991	5.4414	3.28127	0.00498052	0.185493	-1.99776	KIAA1958	up
DBH	1.0853	0.888163	3.25643	0.00524197	0.185499	-2.03305	DBH	up
PPP1R3E	1.03047	5.75596	3.26837	0.00511468	0.185493	-2.04155	PPP1R3E	up
NUTM1	1.17839	0.610099	3.26928	0.00510505	0.185493	-2.04474	NUTM1	up
PRELID3A	1.11302	3.03388	3.22803	0.00555773	0.189954	-2.05594	PRELID3A	up
CCDC39	1.09843	3.882	3.21711	0.00568411	0.191413	-2.0751	CCDC39	up
JAKMIP3	1.28098	0.554601	3.24845	0.00532885	0.186524	-2.09152	JAKMIP3	up
OSMR	1.03306	2.71472	3.20579	0.00581803	0.192485	-2.09475	OSMR	up
OVGP1	1.03537	1.71995	3.19644	0.00593114	0.193166	-2.10974	OVGP1	up
TAS2R5	1.28165	1.90021	3.17889	0.00614911	0.196081	-2.13983	TAS2R5	up
TAS2R4	1.0037	2.48313	3.176	0.00618582	0.196517	-2.14565	TAS2R4	up
PLAGL1	1.23921	7.28416	3.22539	0.00558797	0.189954	-2.15109	PLAGL1	up
CDH24	1.55485	2.41497	3.1608	0.00638221	0.197265	-2.17092	CDH24	up
RSC1A1	1.13992	3.32794	3.14451	0.00659947	0.198464	-2.19878	RSC1A1	up
MYLK4	1.25544	2.95022	3.13737	0.00669701	0.198639	-2.21092	MYLK4	up
SLC35G2	1.42918	3.14325	3.13529	0.00672571	0.198639	-2.21451	SLC35G2	up
LAIR1	1.25787	4.7514	3.12978	0.00680225	0.199007	-2.25055	LAIR1	up
RNF144A	1.15604	5.85551	3.14804	0.00655182	0.198464	-2.26684	RNF144A	up
RBP5	1.23427	3.26045	3.07944	0.00754286	0.200712	-2.31031	RBP5	up
SLC25A29	1.30705	7.13927	3.13713	0.00670036	0.198639	-2.31507	SLC25A29	up
PANX2	1.96287	2.02093	3.07928	0.00754532	0.200712	-2.31579	PANX2	up
PPP2R3B	1.27758	3.81153	3.07845	0.00755821	0.200712	-2.31625	PPP2R3B	up
CLHC1	1.11064	3.94449	3.074	0.00762745	0.201024	-2.32604	CLHC1	up
FAM171A2	1.20635	1.82968	3.05796	0.00788244	0.203069	-2.34863	FAM171A2	up
SLC26A1	1.26202	3.84199	3.04899	0.0080288	0.203069	-2.36789	SLC26A1	up
PDE8A	1.14347	4.57819	3.05703	0.00789751	0.203069	-2.3746	PDE8A	up
SPAG8	1.04843	2.50581	3.03937	0.0081885	0.204047	-2.37743	SPAG8	up
SH3D21	1.06235	4.24096	3.03658	0.00823545	0.204047	-2.39897	SH3D21	up
AKR1C3	1.79322	4.66839	3.04043	0.00817083	0.204047	-2.4031	AKR1C3	up
ITPR2	1.25947	6.85262	3.08322	0.00748458	0.200712	-2.41239	ITPR2	up
NIPSNAP3B	1.08348	3.10926	3.01919	0.00853406	0.206404	-2.41249	NIPSNAP3B	up
SLC9A3	2.04956	3.09141	3.0116	0.00866769	0.207012	-2.42752	SLC9A3	up
C1QTNF3	1.02841	3.7265	3.01319	0.00863946	0.207012	-2.42794	C1QTNF3	up
LRP4	1.73198	1.50666	2.99812	0.00891005	0.207801	-2.46832	LRP4	up
ARRDC3	1.88834	4.89625	3.00388	0.00880577	0.207012	-2.47575	ARRDC3	up
GATA2	2.28498	5.6654	3.01867	0.00854313	0.206404	-2.47622	GATA2	up
DRICH1	1.23927	1.50358	2.98884	0.00908081	0.209983	-2.47746	DRICH1	up
NUTM2A	1.39408	3.36478	2.98222	0.00920447	0.210687	-2.47756	NUTM2A	up
PRSS51	1.08142	1.8692	2.96163	0.00960001	0.211819	-2.51251	PRSS51	up
SPNS2	1.75217	5.6777	2.97963	0.00925347	0.210748	-2.55918	SPNS2	up
RBP2	1.00577	0.550354	2.99706	0.00892949	0.207801	-2.56397	RBP2	up
PGAM2	1.03566	2.20057	2.92694	0.0103045	0.217586	-2.56765	PGAM2	up
ABHD12B	1.00255	3.75601	2.89059	0.0110968	0.223569	-2.63971	ABHD12B	up
SSBP2	1.4382	6.74441	2.95636	0.00970404	0.212726	-2.64489	SSBP2	up
BAIAP2L2	1.02396	1.45933	2.88173	0.0112987	0.224312	-2.66157	BAIAP2L2	up
ARNTL2	1.16501	4.42016	2.88275	0.0112752	0.224312	-2.67605	ARNTL2	up
DSE	1.11153	5.23737	2.90804	0.0107092	0.219482	-2.67669	DSE	up
CCDC102B	1.04588	2.09892	2.84809	0.0120986	0.226695	-2.70098	CCDC102B	up
ABCC1	1.15825	6.79117	2.92675	0.0103085	0.217586	-2.70232	ABCC1	up
MYOM2	1.03143	0.981039	2.87383	0.0114818	0.225747	-2.71251	MYOM2	up
NKX2-3	2.23279	1.27985	2.8647	0.0116969	0.226363	-2.72705	NKX2-3	up
ASPDH	1.21813	1.61401	2.84047	0.0122872	0.227942	-2.73026	ASPDH	up
MACIR	1.24834	4.29392	2.84819	0.0120961	0.226695	-2.73062	MACIR	up
ATP2B1	1.11789	6.64704	2.89125	0.0110818	0.223569	-2.76527	ATP2B1	up
CD44	1.05539	9.50943	2.89189	0.0110673	0.223569	-2.77089	CD44	up
HCN3	1.17996	2.30739	2.80145	0.0132995	0.234723	-2.77858	HCN3	up
BMP8A	1.06198	1.31207	2.81567	0.0129215	0.232269	-2.78414	BMP8A	up
ADPRM	1.00684	4.06749	2.80824	0.0131179	0.233699	-2.79111	ADPRM	up
IL3RA	1.14633	5.72941	2.85889	0.011836	0.226651	-2.79317	IL3RA	up
ATP1B1	1.63807	4.07147	2.80392	0.013233	0.23414	-2.79839	ATP1B1	up
EEF1A1	1.01834	13.5997	2.84975	0.012058	0.226695	-2.81211	EEF1A1	up
SAXO2	1.4525	1.89243	2.74504	0.0149071	0.244906	-2.88501	SAXO2	up
EXD3	1.06584	4.27588	2.74431	0.0149293	0.244906	-2.91071	EXD3	up
NPIPB6	1.64521	2.47078	2.71955	0.015694	0.248781	-2.91839	NPIPB6	up
MYCN	3.05015	3.90086	2.72251	0.0156005	0.248602	-2.93908	MYCN	up
RPH3AL	1.16977	2.21742	2.69732	0.0164129	0.252991	-2.95269	RPH3AL	up
GRAMD1C	1.04959	2.12863	2.69092	0.0166255	0.252991	-2.9634	GRAMD1C	up
MCTP2	1.8216	6.4696	2.76905	0.0142011	0.240582	-2.97614	MCTP2	up
PRAG1	1.25993	4.27491	2.68985	0.0166614	0.252991	-3.00374	PRAG1	up
PDE6B	1.0843	3.72089	2.6695	0.0173572	0.25407	-3.01496	PDE6B	up
SLC23A1	1.62772	3.27681	2.64564	0.0182086	0.256703	-3.04662	SLC23A1	up
EFHB	1.01884	0.926791	2.68687	0.0167617	0.252991	-3.051	EFHB	up
SHD	2.37058	1.42497	2.67707	0.017095	0.253919	-3.05264	SHD	up
CYSLTR2	1.53505	3.43119	2.62171	0.0191031	0.26004	-3.08884	CYSLTR2	up
MPZL1	1.23848	5.53786	2.68728	0.0167476	0.252991	-3.08902	MPZL1	up
AHNAK2	1.13405	4.02935	2.6313	0.0187398	0.258955	-3.09178	AHNAK2	up
BEND5	1.00979	2.67992	2.60869	0.0196074	0.262489	-3.09722	BEND5	up
SMTNL1	1.32794	3.04016	2.61131	0.0195048	0.262123	-3.0979	SMTNL1	up
ADIRF	1.02246	0.893374	2.66258	0.0176001	0.254628	-3.09955	ADIRF	up
SLC9A7	1.39206	6.64336	2.70495	0.0161625	0.252649	-3.10253	SLC9A7	up
AMN	1.24374	3.95691	2.61594	0.0193251	0.261739	-3.11444	AMN	up
RUBCNL	1.85684	2.90373	2.60107	0.0199081	0.264335	-3.11739	RUBCNL	up
PRR33	1.50755	4.55726	2.62856	0.0188427	0.258955	-3.12286	PRR33	up
FAM167A	1.03022	0.832739	2.64772	0.0181328	0.256703	-3.13685	FAM167A	up
RHEX	2.29745	6.21662	2.66376	0.0175586	0.254628	-3.14479	RHEX	up
ANKRD28	1.011	8.14649	2.68871	0.0166998	0.252991	-3.1481	ANKRD28	up
DOCK3	1.51718	1.71917	2.59388	0.0201963	0.264338	-3.15037	DOCK3	up
HHLA2	1.05266	0.923227	2.61476	0.0193705	0.261898	-3.1772	HHLA2	up
DNAH10	1.53965	2.17465	2.55844	0.0216753	0.270357	-3.18766	DNAH10	up
CCL1	1.22897	0.103819	2.72254	0.0155996	0.248602	-3.19009	CCL1	up
SCHIP1	1.76942	5.24909	2.61088	0.0195214	0.262123	-3.19144	SCHIP1	up
P2RY14	1.87076	2.66225	2.5532	0.0219027	0.271338	-3.19562	P2RY14	up
MANEAL	1.15243	3.13273	2.53336	0.0227844	0.275024	-3.22636	MANEAL	up
FOXP2	1.03579	2.02208	2.53028	0.0229241	0.275754	-3.22915	FOXP2	up
GPR146	1.1345	2.61305	2.5221	0.0232995	0.275867	-3.2389	GPR146	up
CIBAR1	1.00261	5.3184	2.59245	0.020254	0.264338	-3.24641	CIBAR1	up
KLHL13	1.88755	2.72593	2.51832	0.023475	0.275867	-3.25224	KLHL13	up
NBPF26	1.06191	3.65396	2.51991	0.0234011	0.275867	-3.26205	NBPF26	up
MEGF10	1.74319	1.30509	2.54628	0.0222064	0.273141	-3.26405	MEGF10	up
PLCH1	2.11424	2.21523	2.51111	0.0238132	0.275867	-3.28057	PLCH1	up
SMIM38	1.60349	0.779562	2.56203	0.0215212	0.270246	-3.29044	SMIM38	up
GPSM1	1.3249	5.8455	2.57858	0.0208225	0.267463	-3.29773	GPSM1	up
ILDR2	1.4662	3.39756	2.49282	0.0246919	0.279766	-3.3004	ILDR2	up
OR5H1	1.00668	2.33527	2.4584	0.0264306	0.285637	-3.34114	OR5H1	up
AGMO	1.00931	1.01515	2.50466	0.0241197	0.27716	-3.35105	AGMO	up
AGRN	1.08106	4.67186	2.49085	0.0247886	0.279766	-3.37047	AGRN	up
GAS7	1.23834	7.02185	2.53868	0.0225449	0.27427	-3.40849	GAS7	up
CSGALNACT1	1.4435	3.48717	2.42517	0.0282181	0.291606	-3.41313	CSGALNACT1	up
RFLNA	1.24055	0.547369	2.51503	0.0236289	0.275867	-3.43499	RFLNA	up
SLC12A7	1.95448	5.29993	2.46577	0.0260484	0.284173	-3.44094	SLC12A7	up
GAS2	1.20023	1.45851	2.42177	0.0284076	0.292716	-3.44604	GAS2	up
CEP70	1.20741	4.43432	2.43091	0.0279013	0.291479	-3.45258	CEP70	up
ANKRD33B	1.57092	4.59702	2.43535	0.0276587	0.290716	-3.45276	ANKRD33B	up
E2F7	1.51765	3.24121	2.39559	0.0299055	0.29643	-3.45487	E2F7	up
CXXC5	1.0511	5.71429	2.47797	0.0254284	0.282931	-3.47152	CXXC5	up
ICAM5	1.64632	2.39596	2.36597	0.0316906	0.302835	-3.49742	ICAM5	up
SLC27A2	1.25383	4.0213	2.37128	0.0313637	0.301321	-3.52401	SLC27A2	up
RAMP1	1.9324	1.05982	2.39738	0.0298009	0.296141	-3.541	RAMP1	up
ABCA2	1.59668	7.37688	2.45445	0.0266372	0.286373	-3.55929	ABCA2	up
GOLGA8B	1.42441	6.71613	2.44714	0.0270239	0.287546	-3.56166	GOLGA8B	up
CCDC187	1.29653	0.244597	2.49201	0.0247319	0.279766	-3.56301	CCDC187	up
MAP7	1.48483	5.32792	2.38382	0.0306036	0.297583	-3.59463	MAP7	up
PTPN14	1.68141	5.1612	2.36435	0.0317913	0.302835	-3.61038	PTPN14	up
GRB10	1.09207	5.83897	2.39751	0.0297932	0.296141	-3.61679	GRB10	up
FAM117A	1.16776	7.24292	2.40811	0.02918	0.2938	-3.6408	FAM117A	up
GUCY1A1	2.34974	5.74654	2.348	0.032822	0.305873	-3.6605	GUCY1A1	up
AVPR1B	1.24314	0.643051	2.36134	0.031979	0.303466	-3.6741	AVPR1B	up
CPXM1	1.29937	6.97914	2.38561	0.0304964	0.297583	-3.67513	CPXM1	up
ABHD4	1.00278	5.53096	2.3512	0.0326183	0.305563	-3.67842	ABHD4	up
RAD17	1.26456	4.14213	2.27558	0.0377781	0.323637	-3.68683	RAD17	up
COL24A1	1.32239	6.03602	2.35939	0.0321009	0.303707	-3.6887	COL24A1	up
GLIPR1	1.15505	7.49486	2.36601	0.0316885	0.302835	-3.71614	GLIPR1	up
COL2A1	1.21632	0.421718	2.37437	0.0311746	0.300433	-3.71658	COL2A1	up
PSD2	1.23582	0.484409	2.34803	0.0328201	0.305873	-3.7406	PSD2	up
IGLL1	2.77275	4.91295	2.25541	0.0392788	0.327886	-3.74826	IGLL1	up
HOXB4	2.13651	3.64639	2.22038	0.0420174	0.335945	-3.75311	HOXB4	up
RSAD2	1.08672	3.7095	2.21329	0.0425928	0.338282	-3.7594	RSAD2	up
DYTN	1.51999	2.1855	2.19873	0.0437977	0.341222	-3.76405	DYTN	up
MSI2	1.59193	7.94851	2.33423	0.0337148	0.310376	-3.77169	MSI2	up
LCN10	1.37582	1.26556	2.23167	0.0411154	0.33312	-3.7766	LCN10	up
CLMN	1.10508	5.15672	2.26767	0.0383605	0.324525	-3.78499	CLMN	up
RAP1GAP2	1.0358	6.73354	2.31956	0.0346911	0.313602	-3.78556	RAP1GAP2	up
BCAN	1.07506	0.267198	2.36218	0.0319261	0.303161	-3.78916	BCAN	up
PBX3	1.44795	5.51911	2.26839	0.0383067	0.324525	-3.80589	PBX3	up
GNA15	1.23567	6.60759	2.29872	0.036123	0.318135	-3.81612	GNA15	up
GPR12	1.22169	2.06986	2.15552	0.0475623	0.354732	-3.82566	GPR12	up
ATP1A3	1.23735	2.70333	2.14695	0.0483437	0.356948	-3.83247	ATP1A3	up
SLC45A3	1.56449	6.14358	2.27081	0.0381284	0.324525	-3.83962	SLC45A3	up
KCNMB4	1.36001	2.1952	2.13797	0.049175	0.358594	-3.85111	KCNMB4	up
NIPAL2	1.05001	5.69313	2.24936	0.0397397	0.329784	-3.85925	NIPAL2	up
SOX10	1.0298	1.23893	2.17421	0.0458982	0.34901	-3.86283	SOX10	up
ARPP21	1.93666	0.804588	2.22123	0.0419488	0.335627	-3.86324	ARPP21	up
ADGRG5	1.79288	5.54831	2.22739	0.0414554	0.33455	-3.86497	ADGRG5	up
HOXB6	2.21179	2.03624	2.16119	0.0470519	0.353287	-3.86738	HOXB6	up
RAG2	1.16922	0.560272	2.22981	0.0412633	0.333346	-3.92103	RAG2	up
CBFA2T3	1.13597	6.73193	2.22586	0.041577	0.334662	-3.94308	CBFA2T3	up
KIAA1549	1.19811	4.95156	2.15232	0.0478525	0.354839	-3.95314	KIAA1549	up
GRIFIN	1.11999	0.939577	2.13978	0.0490062	0.358585	-3.96994	GRIFIN	up
OR2L13	1.00845	0.562016	2.2022	0.0435077	0.340337	-3.97045	OR2L13	up
IL1B	1.52378	5.59672	2.16523	0.0466909	0.352279	-3.97854	IL1B	up
NFIX	1.15446	6.21186	2.18371	0.0450741	0.345449	-3.99584	NFIX	up
PABPC3	1.29227	0.580777	2.13664	0.0492997	0.358594	-4.06604	PABPC3	up
GALNT18	-2.04888	0.352858	-5.83952	3.1e-05	0.0787243	2.49816	GALNT18	down
CCL14	-1.39051	0.10285	-5.19814	0.000103978	0.0890675	1.50429	CCL14	down
EVC2	-2.78756	0.905314	-5.05014	0.000138507	0.0890675	1.16265	EVC2	down
EVC	-2.99948	2.32214	-4.95536	0.000166662	0.0890675	0.958686	EVC	down
HSPB1	-1.37631	5.48093	-4.64184	0.000309635	0.0985912	0.488044	HSPB1	down
PRXL2A	-2.03694	4.18992	-4.63653	0.000312932	0.0985912	0.414609	PRXL2A	down
FCGRT	-2.1635	5.95731	-4.58345	0.000347907	0.102249	0.387828	FCGRT	down
IGFBP4	-2.50864	2.80652	-4.64594	0.000307115	0.0985912	0.384521	IGFBP4	down
COL6A2	-2.02509	2.81559	-4.6392	0.000311271	0.0985912	0.349348	COL6A2	down
COL6A3	-1.60386	2.81719	-4.64616	0.000306985	0.0985912	0.342576	COL6A3	down
KLF11	-2.76739	4.81393	-4.58054	0.000349937	0.102249	0.341357	KLF11	down
MYL9	-1.2439	2.36776	-4.62954	0.00031732	0.0985912	0.292508	MYL9	down
COL1A1	-1.44064	2.05592	-4.51534	0.000398745	0.106498	0.135951	COL1A1	down
KDR	-1.33461	0.380362	-4.43783	0.000465943	0.106498	0.127016	KDR	down
RPP25	-1.73555	2.33948	-4.50344	0.000408373	0.106498	0.113025	RPP25	down
DGAT2	-1.63965	3.13423	-4.40493	0.000497869	0.106498	-0.0378256	DGAT2	down
RAB3IL1	-2.00361	1.51556	-4.35531	0.000550319	0.109159	-0.0711666	RAB3IL1	down
SSR4	-1.05109	6.42205	-4.32745	0.000582201	0.109159	-0.0751345	SSR4	down
GNG12	-1.55378	0.344468	-4.30039	0.000614981	0.109159	-0.124204	GNG12	down
IL12RB2	-3.60585	3.33048	-4.29835	0.000617521	0.109159	-0.161836	IL12RB2	down
IGSF1	-2.0274	1.21506	-4.28875	0.000629646	0.109159	-0.174306	IGSF1	down
FAM210B	-1.14095	5.25191	-4.25849	0.000669496	0.10948	-0.203251	FAM210B	down
BEX5	-1.29734	0.00279995	-4.26909	0.000655255	0.109159	-0.203404	BEX5	down
RAB11FIP5	-2.65784	2.02346	-4.24634	0.000686196	0.110296	-0.25722	RAB11FIP5	down
SPARCL1	-1.59126	1.15785	-4.23951	0.000695783	0.110296	-0.264766	SPARCL1	down
RAMP2	-1.34512	0.126444	-4.2208	0.000722735	0.112277	-0.281998	RAMP2	down
HES1	-1.00715	0.0755906	-4.17731	0.000789543	0.115713	-0.377669	HES1	down
CCL5	-1.49943	4.12496	-4.14528	0.000842757	0.1172	-0.435661	CCL5	down
PSAT1	-1.93391	1.52924	-4.10961	0.000906321	0.1172	-0.501031	PSAT1	down
AFDN	-2.44713	3.00968	-4.12056	0.000886312	0.1172	-0.501199	AFDN	down
BAG3	-2.1109	1.56503	-4.10387	0.000917007	0.1172	-0.50775	BAG3	down
MYO1E	-1.54222	3.82533	-4.03911	0.00104669	0.119049	-0.631281	MYO1E	down
SLC2A10	-1.74548	2.04005	-4.04528	0.00103355	0.119049	-0.637642	SLC2A10	down
CRMP1	-2.43601	0.958995	-4.02101	0.00108615	0.119049	-0.639414	CRMP1	down
NDUFB9	-1.15577	6.00024	-4.00821	0.00111497	0.119049	-0.664921	NDUFB9	down
SNRPN	-2.63268	5.17552	-3.99574	0.00114379	0.119049	-0.683416	SNRPN	down
ATP6V1C2	-1.14034	6.40621	-3.9891	0.00115945	0.119049	-0.704466	ATP6V1C2	down
RHOU	-2.40202	4.18277	-3.98587	0.00116715	0.119049	-0.712744	RHOU	down
CXCL12	-3.90363	3.53482	-3.96328	0.00122242	0.120958	-0.750255	CXCL12	down
BLVRA	-2.04203	4.077	-3.96562	0.00121657	0.120958	-0.750962	BLVRA	down
MARCKS	-3.03071	3.52338	-3.93809	0.00128718	0.122878	-0.801745	MARCKS	down
EBF3	-1.24974	0.62391	-3.92327	0.00132693	0.122878	-0.81409	EBF3	down
ADAMTS2	-2.46933	1.84787	-3.91771	0.00134215	0.122878	-0.834316	ADAMTS2	down
SEMA4F	-1.01718	2.60694	-3.80078	0.00170652	0.138077	-1.07958	SEMA4F	down
PROS1	-1.15715	1.55961	-3.77791	0.00178873	0.139401	-1.09345	PROS1	down
IGFBP3	-1.5231	1.25464	-3.76593	0.00183341	0.139401	-1.10372	IGFBP3	down
SEC11C	-1.36001	4.20025	-3.75953	0.00185772	0.139401	-1.11453	SEC11C	down
PRDX4	-1.2075	4.74936	-3.74114	0.00192938	0.139401	-1.14474	PRDX4	down
FABP4	-1.76929	0.472422	-3.73966	0.00193528	0.139401	-1.15161	FABP4	down
GALM	-1.41369	3.11522	-3.7466	0.00190781	0.139401	-1.15853	GALM	down
TBC1D12	-1.15712	2.44211	-3.75035	0.00189314	0.139401	-1.16485	TBC1D12	down
BMP2	-1.12876	0.00755808	-3.7505	0.00189257	0.139401	-1.20214	BMP2	down
POLE4	-1.36874	4.02508	-3.69821	0.00210777	0.143312	-1.2257	POLE4	down
RAB32	-1.40881	6.00516	-3.70272	0.00208827	0.143312	-1.23465	RAB32	down
IGFBP5	-2.32777	1.91411	-3.67691	0.00220231	0.147327	-1.26328	IGFBP5	down
PNMA8A	-1.25622	2.19123	-3.68238	0.00217762	0.146447	-1.27777	PNMA8A	down
CPE	-1.07676	-0.149919	-3.72679	0.00198725	0.139401	-1.28328	CPE	down
FAM153A	-1.68526	2.33424	-3.65512	0.00230348	0.147722	-1.31947	FAM153A	down
SLC22A3	-1.05725	0.181226	-3.67322	0.00221915	0.147327	-1.32022	SLC22A3	down
TEAD1	-1.13337	0.531728	-3.63381	0.00240692	0.147722	-1.35262	TEAD1	down
AGTRAP	-1.43387	5.69992	-3.60537	0.00255231	0.151337	-1.40961	AGTRAP	down
BMP4	-1.01428	-0.214486	-3.6635	0.00226406	0.147722	-1.4253	BMP4	down
LRP3	-2.51445	4.75585	-3.57815	0.00269972	0.153703	-1.43887	LRP3	down
GNAZ	-1.30112	0.869153	-3.55218	0.00284828	0.154195	-1.48606	GNAZ	down
COL1A2	-1.92164	2.63086	-3.55462	0.002834	0.154195	-1.4903	COL1A2	down
CD8B	-1.27647	1.74898	-3.53655	0.00294166	0.155266	-1.51773	CD8B	down
HOOK1	-2.3057	1.60979	-3.53245	0.00296665	0.155266	-1.51943	HOOK1	down
AP2S1	-1.05677	4.95789	-3.52613	0.00300556	0.155788	-1.54021	AP2S1	down
PMEPA1	-1.62089	2.06184	-3.46696	0.00339587	0.164345	-1.63989	PMEPA1	down
SELENOM	-1.16209	1.43249	-3.46157	0.00343386	0.165155	-1.64586	SELENOM	down
CHPF	-1.45444	2.28161	-3.45975	0.00344678	0.165265	-1.65745	CHPF	down
LRRC32	-1.23984	0.562225	-3.43319	0.00364091	0.16876	-1.71878	LRRC32	down
STX1A	-1.13064	0.741228	-3.3955	0.00393538	0.175304	-1.77638	STX1A	down
AMPD1	-1.30754	0.67064	-3.38863	0.00399154	0.175304	-1.79089	AMPD1	down
MGP	-1.09632	2.22973	-3.34995	0.00432302	0.18185	-1.84812	MGP	down
STXBP5L	-1.41383	1.0956	-3.34473	0.0043698	0.18185	-1.856	STXBP5L	down
MLF1	-1.4155	1.87543	-3.3412	0.00440173	0.18185	-1.85834	MLF1	down
S100A16	-2.46015	1.33256	-3.33788	0.00443194	0.18185	-1.87124	S100A16	down
FRZB	-1.09539	0.19653	-3.38043	0.00405958	0.175304	-1.8743	FRZB	down
DNAJA4	-1.36449	5.30445	-3.34275	0.00438762	0.18185	-1.88574	DNAJA4	down
SLC41A1	-1.49886	4.13268	-3.31013	0.00469293	0.185493	-1.91569	SLC41A1	down
SPA17	-1.21677	2.3401	-3.30436	0.00474906	0.185493	-1.92578	SPA17	down
COL6A1	-2.267	2.71826	-3.28197	0.00497329	0.185493	-1.96126	COL6A1	down
COL3A1	-2.3078	1.36311	-3.26313	0.00517016	0.185493	-2.00454	COL3A1	down
ADGRB3	-1.47323	0.0665066	-3.30437	0.00474898	0.185493	-2.03124	ADGRB3	down
PF4	-3.05174	1.90426	-3.24385	0.00537957	0.18738	-2.04264	PF4	down
ELAVL4	-1.51164	0.198816	-3.28079	0.00498547	0.185493	-2.04373	ELAVL4	down
ADGRF5	-1.25252	0.179236	-3.25987	0.005205	0.185499	-2.09747	ADGRF5	down
LUM	-1.63391	0.757717	-3.21429	0.00571712	0.191413	-2.10213	LUM	down
GSTM3	-1.67665	3.9118	-3.1973	0.00592063	0.193166	-2.11324	GSTM3	down
LPIN3	-1.71751	2.30245	-3.18212	0.00610835	0.19572	-2.13418	LPIN3	down
FBLN5	-1.83716	1.95236	-3.16538	0.00632238	0.197265	-2.16538	FBLN5	down
FKBP10	-1.13317	0.974231	-3.16641	0.00630902	0.197265	-2.17783	FKBP10	down
MTRNR2L4	-1.17992	7.31377	-3.19145	0.00599235	0.19394	-2.21544	MTRNR2L4	down
LMCD1	-1.10864	1.82644	-3.0806	0.00752491	0.200712	-2.30929	LMCD1	down
B9D1	-1.00662	1.09311	-3.07421	0.0076242	0.201024	-2.33643	B9D1	down
NR2F2	-1.02546	0.0425823	-3.15578	0.00644843	0.197587	-2.34026	NR2F2	down
AFF2	-1.23811	4.72922	-3.07073	0.00767875	0.201162	-2.36072	AFF2	down
PRAME	-3.21754	1.36579	-3.06677	0.0077414	0.202462	-2.37336	PRAME	down
NFIB	-1.43995	0.86776	-3.04129	0.00815647	0.204047	-2.40802	NFIB	down
ST14	-2.2417	3.08202	-3.02024	0.00851575	0.206404	-2.41733	ST14	down
CDC42EP4	-1.10205	2.8095	-3.00836	0.00872532	0.207012	-2.43092	CDC42EP4	down
APBB1	-1.3158	2.45723	-3.00638	0.00876072	0.207012	-2.43404	APBB1	down
PTPRN2	-1.80617	1.6786	-3.00756	0.00873975	0.207012	-2.44436	PTPRN2	down
C1QC	-1.4075	0.552691	-3.03002	0.00834688	0.205757	-2.45501	C1QC	down
CLEC4D	-2.14055	1.1649	-3.00847	0.00872337	0.207012	-2.46085	CLEC4D	down
SDC1	-1.81927	2.12466	-2.97329	0.00937411	0.210748	-2.4963	SDC1	down
CAVIN3	-1.8513	0.564825	-3.00232	0.00883381	0.207171	-2.49686	CAVIN3	down
PPBP	-3.14085	2.6478	-2.97331	0.00937378	0.210748	-2.51742	PPBP	down
IGF2	-1.84196	0.973743	-2.96502	0.00953385	0.211819	-2.54227	IGF2	down
DDAH1	-1.75638	1.68037	-2.92947	0.0102515	0.217268	-2.58036	DDAH1	down
FABP5	-1.03893	5.25822	-2.95764	0.00967867	0.212671	-2.59305	FABP5	down
SASH1	-1.66093	1.8393	-2.91716	0.0105119	0.21892	-2.5964	SASH1	down
SDC3	-1.689	1.32478	-2.91286	0.0106045	0.21892	-2.6186	SDC3	down
APLNR	-1.07949	0.175726	-2.98537	0.00914551	0.210171	-2.6236	APLNR	down
MYO7A	-1.44399	2.73021	-2.89024	0.0111047	0.223569	-2.63238	MYO7A	down
PODXL2	-1.88041	2.47658	-2.88447	0.0112359	0.224185	-2.64452	PODXL2	down
FZD1	-1.39875	2.86981	-2.87329	0.0114944	0.225747	-2.66176	FZD1	down
JUN	-2.10133	6.34755	-2.93647	0.010106	0.215713	-2.66541	JUN	down
CA2	-2.07169	5.19009	-2.89323	0.0110373	0.223569	-2.69169	CA2	down
GNG11	-1.97482	1.62621	-2.86507	0.0116883	0.226363	-2.69816	GNG11	down
ROR2	-1.47036	0.393949	-2.90894	0.0106896	0.21937	-2.69836	ROR2	down
MT1F	-1.49808	0.897946	-2.86538	0.0116808	0.226363	-2.71925	MT1F	down
MALL	-1.48012	1.65043	-2.84528	0.0121678	0.227469	-2.72193	MALL	down
MS4A3	-3.43177	4.70428	-2.85689	0.0118842	0.226695	-2.72767	MS4A3	down
COL4A1	-1.52286	0.762364	-2.86184	0.0117652	0.226651	-2.73506	COL4A1	down
C4B	-1.48136	1.50594	-2.83975	0.0123053	0.227942	-2.73659	C4B	down
NKG7	-1.53872	5.47754	-2.87934	0.0113537	0.224312	-2.7394	NKG7	down
CAMK2D	-1.37669	3.40987	-2.82245	0.0127451	0.231574	-2.7552	CAMK2D	down
GNPDA1	-1.38561	4.37984	-2.83892	0.0123261	0.227942	-2.75786	GNPDA1	down
SALL4	-2.40201	2.76996	-2.81989	0.0128115	0.23183	-2.76198	SALL4	down
MTRNR2L10	-1.10791	8.51249	-2.88421	0.0112417	0.224185	-2.7893	MTRNR2L10	down
PTPRU	-1.9387	1.0566	-2.81872	0.0128419	0.231975	-2.79859	PTPRU	down
CHL1	-1.11131	0.996888	-2.81142	0.0130334	0.233265	-2.80586	CHL1	down
PCOLCE2	-1.51078	1.01291	-2.80888	0.0131007	0.233699	-2.81263	PCOLCE2	down
CDKN3	-1.10095	3.23117	-2.78292	0.0138081	0.237892	-2.81699	CDKN3	down
CD8A	-1.40961	3.10115	-2.78276	0.0138126	0.237892	-2.81748	CD8A	down
KRT23	-1.24937	-0.00350121	-2.89583	0.010979	0.223277	-2.83257	KRT23	down
NNMT	-1.05718	1.11012	-2.77318	0.014083	0.239341	-2.86438	NNMT	down
FEZ1	-1.78277	2.26058	-2.7519	0.014702	0.244134	-2.87123	FEZ1	down
NRGN	-1.85348	4.68564	-2.77877	0.0139246	0.239067	-2.87486	NRGN	down
GZMA	-1.19963	2.53517	-2.72973	0.0153751	0.248545	-2.89969	GZMA	down
MTRNR2L8	-1.13701	10.4642	-2.81524	0.0129329	0.232269	-2.90246	MTRNR2L8	down
MYO6	-1.05943	1.86159	-2.73005	0.015365	0.248545	-2.9049	MYO6	down
PLCG1	-1.16004	5.16391	-2.77834	0.0139366	0.239067	-2.90891	PLCG1	down
MPP2	-1.38182	0.872851	-2.74895	0.01479	0.244191	-2.92558	MPP2	down
PNP	-1.00526	7.03479	-2.80419	0.013226	0.23414	-2.93213	PNP	down
PPARG	-1.45965	1.50922	-2.71862	0.0157233	0.248993	-2.94433	PPARG	down
CD276	-1.89169	2.17466	-2.70859	0.0160444	0.252649	-2.94869	CD276	down
HSPB6	-1.44466	0.56547	-2.75369	0.0146491	0.244134	-2.95003	HSPB6	down
LOXHD1	-2.43951	2.43248	-2.70428	0.0161842	0.252686	-2.96485	LOXHD1	down
CNIH4	-1.22742	4.98041	-2.73457	0.0152257	0.247677	-2.97454	CNIH4	down
PON2	-1.24237	4.1719	-2.70149	0.0162756	0.252991	-2.98718	PON2	down
ARHGAP24	-1.63816	2.18384	-2.6754	0.0171525	0.253919	-2.99696	ARHGAP24	down
MRAS	-1.95213	2.5566	-2.66823	0.0174014	0.25407	-3.01061	MRAS	down
DES	-1.34178	0.104082	-2.74816	0.0148134	0.244296	-3.0639	DES	down
RCN3	-1.4699	2.26559	-2.62777	0.0188726	0.258955	-3.07195	RCN3	down
SNURF	-1.43098	1.11188	-2.65329	0.0179313	0.254628	-3.07612	SNURF	down
PLA2G2F	-1.55029	0.281897	-2.70527	0.0161522	0.252649	-3.08515	PLA2G2F	down
CTSH	-1.86099	5.42816	-2.67619	0.0171253	0.253919	-3.09403	CTSH	down
HLF	-1.29424	0.807043	-2.65468	0.0178815	0.254628	-3.09713	HLF	down
SPATC1L	-1.37431	2.5398	-2.59334	0.0202182	0.264338	-3.12714	SPATC1L	down
OTULINL	-1.79431	4.47418	-2.62745	0.0188847	0.258955	-3.1292	OTULINL	down
MTARC1	-2.65795	4.65131	-2.62566	0.0189528	0.258955	-3.13388	MTARC1	down
GRIN2D	-1.80635	1.538	-2.60943	0.0195784	0.262489	-3.13706	GRIN2D	down
OPTN	-1.14722	4.65545	-2.62726	0.0188919	0.258955	-3.14275	OPTN	down
RGS1	-2.09237	3.35892	-2.5905	0.0203329	0.264338	-3.15345	RGS1	down
DZIP1	-1.4469	2.17921	-2.57784	0.0208535	0.267463	-3.15585	DZIP1	down
TCF19	-2.28814	2.1009	-2.58267	0.0206535	0.266833	-3.17454	TCF19	down
CD3E	-1.22175	4.35932	-2.59386	0.0201972	0.264338	-3.182	CD3E	down
DLGAP3	-1.36364	1.65837	-2.57308	0.0210523	0.268953	-3.18204	DLGAP3	down
IRS2	-1.61117	6.33234	-2.65366	0.0179182	0.254628	-3.18504	IRS2	down
MT-ND3	-1.51693	9.69276	-2.65999	0.0176919	0.254628	-3.19007	MT-ND3	down
QPCT	-1.84493	2.20246	-2.55925	0.0216405	0.270246	-3.19525	QPCT	down
KIF21A	-1.41229	2.96082	-2.55444	0.021849	0.27131	-3.19638	KIF21A	down
KBTBD12	-1.04183	1.34473	-2.56194	0.0215249	0.270246	-3.21098	KBTBD12	down
RETREG1	-1.58021	2.91931	-2.5392	0.0225216	0.27427	-3.22296	RETREG1	down
SPR	-1.32742	1.29819	-2.5563	0.0217682	0.270752	-3.22854	SPR	down
RPL39L	-1.04545	1.2549	-2.55133	0.0219845	0.271918	-3.23438	RPL39L	down
RGCC	-1.53865	4.40075	-2.56237	0.0215066	0.270246	-3.23778	RGCC	down
ITGB3	-2.33511	2.957	-2.53679	0.0226298	0.274337	-3.23988	ITGB3	down
PNMA6A	-1.19288	0.87465	-2.56634	0.0213369	0.269984	-3.24257	PNMA6A	down
ALPL	-1.28739	0.797384	-2.56483	0.0214012	0.270182	-3.25347	ALPL	down
RGS10	-1.23712	4.28563	-2.54104	0.0224394	0.273884	-3.26768	RGS10	down
C4A	-1.20431	1.93074	-2.51157	0.0237914	0.275867	-3.26805	C4A	down
ANKRD22	-1.6619	2.08284	-2.50851	0.0239366	0.276139	-3.27838	ANKRD22	down
FERMT1	-1.90448	1.48754	-2.52735	0.0230579	0.275754	-3.28235	FERMT1	down
HORMAD1	-1.25831	0.922835	-2.52875	0.022994	0.275754	-3.30143	HORMAD1	down
CTSG	-3.05806	6.1258	-2.55743	0.0217191	0.270357	-3.31508	CTSG	down
COL8A2	-1.77265	2.60563	-2.46853	0.0259071	0.284145	-3.33695	COL8A2	down
PLAAT3	-1.29467	1.75896	-2.47173	0.0257438	0.283853	-3.34343	PLAAT3	down
MARVELD1	-1.11146	6.25345	-2.56534	0.0213795	0.270182	-3.34528	MARVELD1	down
CELSR2	-1.11982	2.54551	-2.45706	0.0265005	0.285846	-3.34682	CELSR2	down
CEBPD	-1.93292	4.68283	-2.49675	0.0245005	0.279766	-3.36226	CEBPD	down
C20orf27	-1.17739	5.44839	-2.51746	0.0235151	0.275867	-3.38748	C20orf27	down
LGALSL	-1.35849	2.00548	-2.43845	0.0274903	0.289926	-3.38766	LGALSL	down
C3orf14	-1.63069	0.329165	-2.52202	0.0233036	0.275867	-3.39385	C3orf14	down
GZMK	-1.33646	2.52381	-2.4258	0.0281832	0.291606	-3.39939	GZMK	down
SMTN	-1.265	4.51393	-2.45381	0.0266707	0.286535	-3.42954	SMTN	down
CDH5	-1.09711	0.632611	-2.48045	0.025304	0.282253	-3.43278	CDH5	down
MTRNR2L1	-1.14589	10.1961	-2.51876	0.0234548	0.275867	-3.43744	MTRNR2L1	down
IER5L	-1.10379	1.68858	-2.41031	0.0290546	0.293707	-3.44239	IER5L	down
MOCS1	-1.29052	0.627036	-2.45629	0.0265404	0.285846	-3.4616	MOCS1	down
CLEC4G	-1.2812	0.784687	-2.44059	0.027375	0.289752	-3.46717	CLEC4G	down
RIBC2	-1.07416	1.7686	-2.38589	0.0304797	0.297583	-3.47766	RIBC2	down
LPL	-2.03479	1.65314	-2.40563	0.0293224	0.294456	-3.47971	LPL	down
KBTBD11	-1.61775	4.98566	-2.44014	0.0273991	0.289752	-3.48073	KBTBD11	down
SKAP1	-1.23692	3.11699	-2.37997	0.0308352	0.298704	-3.48202	SKAP1	down
GLDN	-1.17142	1.39608	-2.39661	0.0298459	0.296141	-3.4846	GLDN	down
PENK	-1.2517	-0.104016	-2.55062	0.0220154	0.272084	-3.48972	PENK	down
ALDH2	-1.48752	6.4887	-2.48363	0.0251451	0.281108	-3.49299	ALDH2	down
CMTM5	-1.35973	0.500175	-2.44987	0.0268787	0.286871	-3.49561	CMTM5	down
CCDC149	-1.0503	4.18474	-2.39781	0.0297757	0.296141	-3.50097	CCDC149	down
CITED4	-1.86901	3.76358	-2.38327	0.0306363	0.297583	-3.50797	CITED4	down
CDK20	-1.38338	2.66868	-2.35813	0.0321801	0.304086	-3.51016	CDK20	down
PPT2	-1.32055	1.18881	-2.38227	0.0306961	0.297668	-3.52607	PPT2	down
CBR1	-1.29923	4.19978	-2.38274	0.0306682	0.297583	-3.52765	CBR1	down
PTPRB	-1.76205	2.6703	-2.34834	0.0328003	0.305873	-3.53185	PTPRB	down
SDC2	-1.01184	0.350189	-2.45641	0.0265344	0.285846	-3.54686	SDC2	down
MT2A	-1.0262	2.36937	-2.3288	0.0340731	0.311672	-3.54979	MT2A	down
LONRF3	-1.47818	2.52339	-2.33242	0.0338335	0.310457	-3.55052	LONRF3	down
GDPD5	-1.20723	4.51481	-2.37986	0.0308414	0.298704	-3.55375	GDPD5	down
ARHGAP6	-1.26969	0.994641	-2.37004	0.0314394	0.301861	-3.56115	ARHGAP6	down
KLF4	-2.38406	4.8013	-2.37787	0.0309619	0.29939	-3.56335	KLF4	down
MTX3	-1.07102	4.43871	-2.35292	0.032509	0.305472	-3.5933	MTX3	down
PTCH2	-1.39386	3.60579	-2.32154	0.0345579	0.313282	-3.596	PTCH2	down
ARAP3	-1.66995	3.52711	-2.32004	0.0346588	0.313602	-3.59915	ARAP3	down
CYP1B1	-1.96781	2.24619	-2.30929	0.0353899	0.315417	-3.60548	CYP1B1	down
IL1RN	-2.5388	2.72273	-2.30732	0.0355254	0.315999	-3.61797	IL1RN	down
CD1D	-2.47085	3.0978	-2.30606	0.0356125	0.316117	-3.62173	CD1D	down
NUDT10	-2.07395	1.01128	-2.3397	0.0333573	0.308408	-3.62433	NUDT10	down
COLGALT2	-1.20215	1.4998	-2.29754	0.0362061	0.318135	-3.63924	COLGALT2	down
NALF2	-1.17856	-0.106689	-2.4692	0.0258727	0.284145	-3.6445	NALF2	down
CACNA2D3	-2.14168	1.97619	-2.29607	0.0363092	0.318412	-3.64482	CACNA2D3	down
CD93	-2.26808	6.1689	-2.37742	0.0309893	0.29939	-3.64865	CD93	down
S100A9	-3.3486	6.18282	-2.35878	0.0321389	0.303881	-3.65132	S100A9	down
MTRNR2L6	-1.23642	8.21809	-2.40144	0.0295648	0.295685	-3.65621	MTRNR2L6	down
RORB	-1.2199	1.58831	-2.28025	0.0374385	0.321879	-3.66167	RORB	down
PLEKHG1	-1.42923	2.87971	-2.26336	0.0386807	0.325475	-3.66475	PLEKHG1	down
MT-ATP8	-1.52232	9.44554	-2.39081	0.0301871	0.297373	-3.66723	MT-ATP8	down
NSUN7	-1.31198	1.33195	-2.2894	0.0367814	0.319226	-3.66782	NSUN7	down
PER3	-1.45547	3.10355	-2.26486	0.0385691	0.325475	-3.66791	PER3	down
BACE2	-1.47669	2.97107	-2.26147	0.0388221	0.325607	-3.67035	BACE2	down
ALPK3	-2.0958	2.34243	-2.26342	0.0386762	0.325475	-3.68293	ALPK3	down
SH3PXD2B	-1.03374	1.8091	-2.24787	0.0398534	0.329819	-3.69378	SH3PXD2B	down
CYP46A1	-1.30233	4.58755	-2.29151	0.0366314	0.318806	-3.70466	CYP46A1	down
TC2N	-1.3175	3.12576	-2.23617	0.0407611	0.33312	-3.71162	TC2N	down
EOMES	-1.07146	2.01537	-2.21722	0.0422727	0.337292	-3.73153	EOMES	down
CENPE	-1.05177	5.21988	-2.30604	0.0356135	0.316117	-3.73381	CENPE	down
LMO4	-1.51594	4.98689	-2.2891	0.036803	0.319226	-3.7362	LMO4	down
PLA2G2C	-1.07673	1.76258	-2.22166	0.0419144	0.335627	-3.73899	PLA2G2C	down
ARMCX2	-1.13661	1.42071	-2.23555	0.0408101	0.33312	-3.74356	ARMCX2	down
C1QB	-1.1336	0.716891	-2.28023	0.0374403	0.321879	-3.74773	C1QB	down
TEAD3	-1.22118	0.877694	-2.26197	0.0387849	0.325607	-3.75249	TEAD3	down
RNF150	-1.66116	0.859925	-2.26352	0.0386688	0.325475	-3.75329	RNF150	down
MAP3K21	-1.53693	3.05442	-2.20284	0.0434544	0.340254	-3.76502	MAP3K21	down
CPLX2	-1.12996	0.661143	-2.27926	0.0375107	0.322306	-3.76533	CPLX2	down
NPL	-1.24256	3.70021	-2.20799	0.0430275	0.339424	-3.77923	NPL	down
FBLN2	-1.19533	1.63421	-2.19898	0.0437765	0.341222	-3.78613	FBLN2	down
SLAMF7	-1.25985	3.93107	-2.20949	0.0429039	0.339424	-3.79083	SLAMF7	down
PARD3B	-1.9384	0.913234	-2.23174	0.0411102	0.33312	-3.80529	PARD3B	down
CD163L1	-1.96306	0.784184	-2.23344	0.0409759	0.33312	-3.81209	CD163L1	down
ROGDI	-1.64674	4.59478	-2.22203	0.0418846	0.335627	-3.81601	ROGDI	down
MS4A6A	-2.52937	6.03118	-2.26454	0.0385928	0.325475	-3.8241	MS4A6A	down
ADGRG6	-2.82415	1.95067	-2.20326	0.0434195	0.340254	-3.83181	ADGRG6	down
ELOVL3	-1.06291	0.216656	-2.29786	0.0361833	0.318135	-3.85626	ELOVL3	down
GGTA1	-1.48578	2.08633	-2.13874	0.0491028	0.358585	-3.86131	GGTA1	down
MACROH2A2	-1.8466	2.71789	-2.13882	0.0490954	0.358585	-3.862	MACROH2A2	down
S100A8	-3.17946	5.5844	-2.1996	0.0437246	0.341166	-3.88351	S100A8	down
KCNA3	-1.2296	3.94889	-2.15038	0.0480296	0.355474	-3.88531	KCNA3	down
PRKAR2B	-1.0496	4.19526	-2.15533	0.0475789	0.354732	-3.8943	PRKAR2B	down
HDX	-1.32223	1.17314	-2.14324	0.0486853	0.358109	-3.91276	HDX	down
GRAMD1B	-1.23002	5.35495	-2.20145	0.0435702	0.340645	-3.91464	GRAMD1B	down
GGT1	-1.1723	4.34544	-2.14877	0.0481766	0.356223	-3.91692	GGT1	down
ID2	-1.63581	4.91085	-2.15097	0.0479758	0.355415	-3.95359	ID2	down
FAM107B	-1.27383	6.53539	-2.19977	0.0437103	0.341166	-3.98154	FAM107B	down
PRDX2	-1.27324	5.67229	-2.15765	0.0473702	0.354649	-4.00959	PRDX2	down
RHOB	-1.7225	5.73061	-2.14118	0.048876	0.358548	-4.02958	RHOB	down
DLK1	-1.36005	0.267974	-2.14286	0.0487208	0.3582	-4.06564	DLK1	down
STAC	-1.01303	0.0667117	-2.14116	0.0488785	0.358548	-4.16437	STAC	down
