# Supplementary material for: RNA-binding protein RBM5 plays an essential role in acute myeloid leukemia by activating the oncogenic protein HOXA9
Source: Genome Biol. 2024 Jan 12;25:16. doi: 10.1186/s13059-023-03149-8 (PMC10785552; doi:10.1186/s13059-023-03149-8)
Supplement: Supplementary file 4 — Additional file 4: Table S3. RBM5 domain CRISPR/Cas9 screen after 7 days expansion in OCIAML2 cells. [file 13059_2023_3149_MOESM4_ESM.xlsx]

## Sheet: Domain screen of RBM5
Table S3. RBM5 domain CRISPR/Cas9 screen after 7 days expansion in OCIAML2 cells.
sgRNA	Symbol	AA(amino acids)	OCIAML2-D7_Log2FC (Day7 vs. Day0)	OCIAML2-D7_mean	OCIAML2-D7_P value	OCIAML2-D7_FDR
GTGAGTAGAACAGAGCGTAG	RBM5	7	-0.2994	1052.6	0.041626	0.1959
ACAGAGCGTAGTGGAAGATA	RBM5	10	-0.037415	921.92	0.41179	0.90182
ATACGGTTCCATCATAGACA	RBM5	15	-0.1407	419.61	0.28484	0.71839
GATACGGTTCCATCATAGAC	RBM5	15	-0.2607	805.55	0.087696	0.3429
ATGAGCGTGAATCCCGAAGC	RBM5	26	-0.25907	2074.6	0.019682	0.11161
ACGGTCATCCCTGTCTATGA	RBM5	26	-0.62497	0.54218	0.15027	0.47523
AGCGTGAATCCCGAAGCAGG	RBM5	27	0.33862	609.01	0.027895	0.14637
GTGAATCCCGAAGCAGGCGG	RBM5	28	-0.12886	605.39	0.2689	0.70041
TGAATCCCGAAGCAGGCGGA	RBM5	28	-0.13139	1123.6	0.2037	0.58854
TTCGGGATTCACGCTCATCA	RBM5	32	0.68141	269.76	0.0012182	0.011178
CTGAGTCCCTCCGCCTGCTT	RBM5	38	-0.081142	5511.3	0.14386	0.47523
TGAGTCCCTCCGCCTGCTTC	RBM5	38	-0.16014	1214.8	0.1502	0.47523
ACAAAAGATCTAGTGATGAT	RBM5	39	0.25661	1662.5	0.013586	0.084093
AAAGATCTAGTGATGATCGG	RBM5	40	-0.10244	687.35	0.30041	0.73451
AAGATCTAGTGATGATCGGA	RBM5	40	0.1651	503.24	0.21048	0.60237
AGATCTAGTGATGATCGGAG	RBM5	41	0.16482	503.78	0.2108	0.60237
AACAGTGACCGATCCGAAGA	RBM5	68	0.66329	230.86	0.0031304	0.025155
GAAGATGGCTACCATTCAGA	RBM5	73	-0.24498	1679.7	0.037504	0.18117
TACCATTCAGATGGTGACTA	RBM5	76	0.097796	1843.1	0.20224	0.58524
AATGGTAGCCATCTTCGGAT	RBM5	78	-0.36245	1174	0.015527	0.093266
ATCTGAATGGTAGCCATCTT	RBM5	80	0.26067	239.81	0.17274	0.52137
ACTATGGTGAGCACGACTAT	RBM5	81	-0.097943	1108.1	0.26737	0.69844
CACCATAGTCACCATCTGAA	RBM5	84	0.041415	1586.8	0.37311	0.84528
GCATGACATCAGTGACGAGA	RBM5	88	-0.39099	1444.4	0.0057182	0.0416
GGCATGACATCAGTGACGAG	RBM5	88	0.10137	2068.9	0.18107	0.54382
AGCAAGACCATCATGCTGCG	RBM5	97	0.015355	3623.7	0.4316	0.92749
GGGAAGGCCGCGCAGCATGA	RBM5	107	-0.11244	3601.4	0.1143	0.40844
TCGCTCTCTGTGATGGTGAT	RBM5	113	0.092298	4154.8	0.12898	0.44689
ATCGCTCTCTGTGATGGTGA	RBM5	114	-0.13717	618.61	0.2545	0.6804
GAAATGATGGAGTCCTTCGA	RBM5	116	-0.62497	0.54218	0.15027	0.47523
CTTCGAAGGCCCTCAGCCTG	RBM5	120	0.16571	1210	0.11553	0.41121
GCCCTCAGCCTGCGGATGTG	RBM5	123	-0.071425	1740.2	0.28791	0.7241
CGGATGTGAGGCTGATGAAG	RBM5	127	-0.40356	1881.7	0.0017091	0.014652
CGCAGGCTGAGGGCCTTCGA	RBM5	128	-0.32156	705.48	0.061411	0.26239
GCCTCACATCCGCAGGCTGA	RBM5	131	-0.11363	1338.6	0.21776	0.61457
AGCCTCACATCCGCAGGCTG	RBM5	131	-0.21839	1308.3	0.076144	0.31174
TTCATCAGCCTCACATCCGC	RBM5	133	0.31779	1327.3	0.0057444	0.041624
AAGCCGTGGTTTCGCCTTCG	RBM5	138	0.20896	745.89	0.10858	0.39495
ACTCCACGAAGGCGAAACCA	RBM5	147	2.4494	0.54218	0.00010569	0.0011556
ACTTGCAAGATGCTACCAGC	RBM5	149	-0.62497	0.54218	0.15027	0.47523
GCAAGATGCTACCAGCTGGA	RBM5	150	0.15087	1160.4	0.14355	0.47523
CAAGTGATAAAACTCCACGA	RBM5	151	0.75518	30.904	0.093467	0.36083
CAGCTGGATGGAAGCCAATC	RBM5	154	0.058998	1873.8	0.3086	0.7463
CAGAAAAAGTTGGTGATTCA	RBM5	161	-0.13874	894.37	0.21545	0.611
CTGATTGGCTTCCATCCAGC	RBM5	162	0.046805	1104.8	0.37773	0.85002
CCAGACCTAAGTTTGAAGAT	RBM5	178	0.01033	1776.7	0.46652	0.96148
CAATCTTCAAACTTAGGTCT	RBM5	185	-0.091446	3746.4	0.15771	0.48728
CCAATCTTCAAACTTAGGTC	RBM5	186	-0.043375	4173.9	0.30566	0.7432
CAAAGCCAATCTTCAAACTT	RBM5	187	0.43621	848.86	0.0015249	0.013452
AGACTAAAATGCTTCCGATG	RBM5	198	-0.087539	2151.4	0.2266	0.63559
CAAACTTGTCTGCTCCACAT	RBM5	210	0.33456	773.76	0.017821	0.1043
GCCTCCTGGAACCACAGAGT	RBM5	215	-0.39566	773.08	0.026798	0.14102
CACAGAGTCGGTTCAGTCTG	RBM5	219	0.60177	989.82	1.63e-06	2.22e-05
ACCGACTCTGTGGTTCCAGG	RBM5	223	0.011017	247.23	0.48524	0.98631
TGAACCGACTCTGTGGTTCC	RBM5	224	0.22619	367.79	0.16379	0.50014
CACAGACTGAACCGACTCTG	RBM5	227	-0.029287	1304.4	0.41898	0.91284
GAACATAGCTCCGCACACTG	RBM5	236	0.25263	3121.6	0.0019755	0.016547
CATAGCTCCGCACACTGTGG	RBM5	237	-0.39745	463.96	0.061646	0.26239
ATGGAATCCACCACAGTGTG	RBM5	247	0.038285	651.29	0.42059	0.91312
AGGAGACAGTGCTGTCATGA	RBM5	254	-0.20415	2422.6	0.038097	0.18355
TTGACAGCTAAAGACGCGTA	RBM5	260	-0.62626	401.87	0.01729	0.1025
AAACAGACCCAGCAGAACAG	RBM5	268	-0.080709	2292.6	0.23784	0.65112
TGCGAAGCCTCTGTTCTGCT	RBM5	278	0.090155	981.48	0.28178	0.71442
ATGCGAAGCCTCTGTTCTGC	RBM5	278	-0.014653	1325.1	0.45876	0.95475
AAAATTGATGGCAAAACTAT	RBM5	302	0.32838	1079.1	0.0084493	0.05822
AATTGATGGCAAAACTATTG	RBM5	302	0.021159	2037.8	0.42712	0.92408
AAATTGATGGCAAAACTATT	RBM5	302	-0.029989	683.47	0.43777	0.93142
CGCTTTCTCTGTAGCTAGTA	RBM5	329	0.37205	189.94	0.10329	0.38256
TGACGCGGTTACCATCTGAG	RBM5	329	0.05933	1093.9	0.34651	0.80392
CTACAGAGAAAGCGCTGACG	RBM5	334	-0.33468	677.94	0.058127	0.25332
CGGCTATTGCTGCTGCTCAG	RBM5	336	-0.057418	1064.6	0.35851	0.81931
GACTACAGTTATCTGCAACC	RBM5	357	-0.025074	542.94	0.45291	0.95094
TATCTGCAACCAGGTCAAGA	RBM5	360	-0.28999	163.07	0.23252	0.64332
TGGGCATAGCCATCTTGACC	RBM5	370	-0.067872	2109.5	0.28083	0.71442
TCAACAACAAGCTGGAGGAT	RBM5	382	0.11014	948.27	0.24207	0.65776
TCTGATGCATCATCTGCATC	RBM5	391	0.25004	453.79	0.11523	0.41097
AGCAGTGACCACCACCTCAG	RBM5	399	-0.09813	2268.4	0.19546	0.57288
CACTACAGCCGCTGAGGTGG	RBM5	410	-0.38826	316.25	0.1017	0.3813
GGACACTACAGCCGCTGAGG	RBM5	411	-0.11097	1120.6	0.24078	0.65622
CTGGGACACTACAGCCGCTG	RBM5	412	0.084236	1546.7	0.25445	0.6804
AATCAAACCTCCAATCCACC	RBM5	417	0.2954	1512.9	0.0067244	0.047592
GATTATACAGCTGAGGACTC	RBM5	418	-0.049067	807.33	0.3919	0.87267
CTCCAATCCACCTGGCTCTC	RBM5	419	0.315	711.14	0.029294	0.15239
GAGGTTTGATTATACAGCTG	RBM5	420	-1.0345	108.1	0.043101	0.20077
CGGAGAGCCAGGTGGATTGG	RBM5	427	-0.52091	390.34	0.036313	0.1773
TAGCACTAGCACAAGTACAC	RBM5	432	-0.022785	594.48	0.45538	0.95347
TGTGTACTTGTGCTAGTGCT	RBM5	439	0.30806	284.83	0.11037	0.39828
GCCCCAGCCGCTTCCCCTAC	RBM5	440	-0.081705	5064.7	0.1514	0.47583
TCCCCTACTGGTGTAGTTCC	RBM5	444	-0.039566	358.91	0.43867	0.93142
ACACCAGTAGGGGAAGCGGC	RBM5	448	-0.14977	2132.8	0.10539	0.38797
ACCAGTAGGGGAAGCGGCTG	RBM5	448	0.10784	2883.5	0.12969	0.4485
CACCAGTAGGGGAAGCGGCT	RBM5	448	0.099101	2914.2	0.14958	0.47523
AACTACACCAGTAGGGGAAG	RBM5	450	-0.13267	848.12	0.23057	0.63984
GTACCAGGAACTACACCAGT	RBM5	452	0.40525	225.65	0.066346	0.28108
TACCAGGAACTACACCAGTA	RBM5	452	-0.19928	40.116	0.37911	0.85148
ACCAGGAACTACACCAGTAG	RBM5	452	0.14362	469.82	0.25025	0.674
TACCAGTATGATGAATCTTC	RBM5	462	0.061024	624.94	0.37599	0.84987
TACTGGTAAGTGGACGTGTC	RBM5	464	0.10461	1383.2	0.21601	0.61152
AGATTCATCATACTGGTAAG	RBM5	468	0.1593	543.96	0.21117	0.6025
TATTACTATGATCCGACAAC	RBM5	470	0.92989	179.03	7.69e-05	0.00085587
ATTACTATGATCCGACAACA	RBM5	470	0.15479	908.46	0.16359	0.50014
ATCCTGAAGATTCATCATAC	RBM5	470	-0.027438	1820.3	0.4119	0.90182
TCATAATAGAGCCCTGTTGT	RBM5	481	0.083052	1180.7	0.28209	0.71442
AGCAGTACCTTTACTGGGAT	RBM5	493	-0.12398	639.48	0.2714	0.70429
CAGCAGTACCTTTACTGGGA	RBM5	493	-0.078577	977.99	0.31774	0.76141
CATCCCAGTAAAGGTACTGC	RBM5	500	-0.37905	1007.8	0.018121	0.10504
ATCCCAGTAAAGGTACTGCT	RBM5	500	-0.11191	0.54218	0.15027	0.47523
GTCTAGCTCCCACCAGCAGT	RBM5	510	-0.27232	1374.4	0.036561	0.17803
TCTAGCTCCCACCAGCAGTC	RBM5	511	-0.072757	764.38	0.34689	0.80392
AGACTCTGCAGCTGGCACGT	RBM5	512	-0.77318	2759.8	1.7e-09	3.13e-08
TGGGAGCTAGACTCTGCAGC	RBM5	514	-0.059679	1174.4	0.34702	0.80392
GGGCCTGCCTCCTGCAAAAG	RBM5	517	-0.14169	1159.4	0.18329	0.5487
GGCCTGCCTCCTGCAAAAGA	RBM5	518	-0.20473	2010.7	0.051005	0.23084
GCCTGCCTCCTGCAAAAGAG	RBM5	518	-0.22037	2616.1	0.024391	0.13099
GAGGCAGGCCCGACTGCTGG	RBM5	521	-0.21314	1456.6	0.070953	0.2958
AGGCAGGCCCGACTGCTGGT	RBM5	521	-0.74696	146.3	0.061119	0.26239
CAGGAGGCAGGCCCGACTGC	RBM5	522	-0.40104	1774.9	0.0022832	0.01895
AGCCCAGCGTTCCATGTCTT	RBM5	549	0.085424	1452	0.2574	0.68482
TTCAGCCTGTCAATTCCTTG	RBM5	562	0.0073639	1604.5	0.47721	0.97545
TCTTCCCTCAAGGAATTGAC	RBM5	571	-0.42715	275.93	0.09684	0.36916
GAATCTGCTGCAGCAGACGC	RBM5	575	0.051794	2225.5	0.31816	0.76141
GCAGCAGCTCATCCCAGAAT	RBM5	595	0.40838	707.53	0.0056995	0.0416
CCTTTCAGCTAAGGCTCCCT	RBM5	596	-0.077884	830.79	0.33114	0.7762
ATCCCAGAATTGGTGCGAAA	RBM5	599	0.3771	1259.5	0.0013829	0.012501
GAGCTGCTGCCTTTCAGCTA	RBM5	599	0.10992	1298.1	0.21073	0.60237
ATTGGTGCGAAATGGAGATG	RBM5	601	-0.13406	1659.3	0.15719	0.48728
CTCCATTTCGCACCAATTCT	RBM5	607	0.20395	1370	0.057085	0.25178
TCTCCATTTCGCACCAATTC	RBM5	607	0.61064	280.73	0.0035381	0.027728
GGTCTGGTTGCTGCTTACAG	RBM5	615	-0.076182	2894.1	0.22702	0.6358
CAGTGGTGACAGTGACAATG	RBM5	620	0.047218	2025.1	0.33997	0.79182
GGTGGAGAGACTTGAGAGTG	RBM5	630	-0.019011	399.56	0.46877	0.96493
AGGAAGAGAAGCTAGCTGAC	RBM5	637	-0.068906	1770.2	0.29309	0.73127
GCTAGCTGACTGGAAGAAGA	RBM5	640	-0.077346	462.27	0.36937	0.83993
AGATGGCCTGTCTGCTCTGC	RBM5	646	0.30009	1320.7	0.0089865	0.061001
CGAACAAAGATGCCCTAGTC	RBM5	657	0.25724	1811.5	0.010666	0.070311
CTTTGTTCGGGAACTGGCGC	RBM5	660	0.14387	1418.1	0.13394	0.45973
GGGCATCTTTGTTCGGGAAC	RBM5	662	-0.27274	736.68	0.08748	0.34279
TGACTAGGGCATCTTTGTTC	RBM5	664	-0.48107	706.74	0.014202	0.087022
CTGACTAGGGCATCTTTGTT	RBM5	664	-0.4425	944.3	0.010031	0.066851
AGAGTTGCTGGTGCCTGACT	RBM5	669	-0.14865	2.1526	0.2541	0.6804
GAGTTGCTGGTGCCTGACTA	RBM5	669	0.24951	1903.9	0.011392	0.072991
TGTGAAGGTCTGAGAGTTGC	RBM5	673	-0.15694	426.91	0.26254	0.69276
TGGACATCTATCGACGATCC	RBM5	676	-0.39422	1000.2	0.015394	0.09277
ACGATCCAGGCTGAGCGAGC	RBM5	680	-0.79554	335.68	0.0094686	0.063565
AGCTGGAAGCCTTGGAGCTA	RBM5	688	-0.17291	1333.5	0.12284	0.42889
GCTGGAAGCCTTGGAGCTAA	RBM5	688	-0.3324	724.52	0.053872	0.23934
CAGCTCCTGCTCGCTCAGCC	RBM5	690	0.23176	2352.8	0.010407	0.068851
GAGACCGAGCTGCAGAAAGA	RBM5	702	0.14247	2543.7	0.076976	0.31333
AGACCGAGCTGCAGAAAGAC	RBM5	702	-0.62497	0.54218	0.15027	0.47523
GCAGAAAGACGGGAGAAGTA	RBM5	706	-0.11692	822.46	0.25976	0.68743
GTCTTTCTGCAGCTCGGTCT	RBM5	709	0.033502	690.94	0.42867	0.92464
TCTCCCGTCTTTCTGCAGCT	RBM5	711	0.2314	618.32	0.10268	0.38184
CGCAAGAAGCAGTTTGATGC	RBM5	722	-1.2076	401.48	0.00033548	0.0034033
TTCTTGCGCTTGGGCTCTGG	RBM5	724	0.29121	227.58	0.14896	0.47523
TGCTTCTTGCGCTTGGGCTC	RBM5	725	0.28565	1071.6	0.020671	0.11543
TCAAACTGCTTCTTGCGCTT	RBM5	727	0.051129	3589.4	0.28149	0.71442
ATCAAACTGCTTCTTGCGCT	RBM5	728	-0.035804	2643.3	0.36596	0.83322
TACGAGCAACCCACCAAAGA	RBM5	733	-0.48842	872.37	0.0073485	0.051411
GGCATTGACCACAGTAACAT	RBM5	740	0.075338	1068.1	0.30898	0.7463
TGGTCAATGCCATCTTTGGT	RBM5	743	-0.51072	834.6	0.0065167	0.046483
GTGGTCAATGCCATCTTTGG	RBM5	744	-0.13569	1967.4	0.13595	0.46258
ACTGTGGTCAATGCCATCTT	RBM5	745	0.38732	1174.8	0.001394	0.012539
CAACAAGATGCTGCAGGCCA	RBM5	747	-0.01043	3659.9	0.45362	0.95099
AACAAGATGCTGCAGGCCAT	RBM5	748	0.1611	1853.2	0.079621	0.32237
TCTTGTTGCCAATGTTACTG	RBM5	750	0.13435	648.81	0.23393	0.64526
ATGGGCTGGCGGGAAGGCTC	RBM5	754	-1.3617	1110.5	3.66e-09	6.37e-08
CTGGCGGGAAGGCTCTGGCT	RBM5	755	-0.23627	2044.4	0.02998	0.15421
TGGCGGGAAGGCTCTGGCTT	RBM5	756	0.2319	636.31	0.099256	0.37446
AGAGCCTTCCCGCCAGCCCA	RBM5	761	-0.6101	1459.8	0.00011154	0.0012123
GGCTTGGGACGAAAGTGTCA	RBM5	761	0.24319	906.8	0.056245	0.24868
ACGAAAGTGTCAAGGCATTA	RBM5	763	0.28505	896.29	0.030158	0.15453
CAAGTTCGGCTAAAGGGAGC	RBM5	776	0.2809	1111.6	0.020878	0.11623
CGGCTAAAGGGAGCTGGCCT	RBM5	778	0.28225	1152.2	0.018764	0.10741
GGAGCCAAAGGCAGCGCATA	RBM5	785	-0.19419	1348.9	0.096617	0.36916
AGGCAGCGCATATGGTTTGT	RBM5	787	0.14127	4200.4	0.038353	0.1843
GGCAGCGCATATGGTTTGTC	RBM5	788	0.0098679	2400.3	0.46341	0.9583
ATGCGCTGCCTTTGGCTCCT	RBM5	791	0.17668	2659.2	0.03395	0.16846
CAAACCATATGCGCTGCCTT	RBM5	794	0.42675	4531.4	4.46e-10	8.56e-09
ATTCCTACAAAGATGCTGTC	RBM5	797	-0.28399	431.27	0.1342	0.45975
TCCGGAAAGCCATGTTTGCC	RBM5	803	0.088968	1163.8	0.26927	0.70041
GACAGCATCTTTGTAGGAAT	RBM5	804	0.082602	1442.4	0.26521	0.69578
TTTCCGGACAGCATCTTTGT	RBM5	806	0.36643	401.5	0.041414	0.1954
GTTTGCCCGGTTCACTGAGA	RBM5	807	0.20667	996.96	0.082385	0.32846
ACCGGGCAAACATGGCTTTC	RBM5	811	0.45706	420.47	0.011226	0.072689
CTCAGTGAACCGGGCAAACA	RBM5	814	-0.088722	824.35	0.31066	0.74936
TCACTCCATCTCAGTGAACC	RBM5	817	0.35018	1598	0.0010971	0.010221
