# Supplementary material for: RNA-binding protein RBM5 plays an essential role in acute myeloid leukemia by activating the oncogenic protein HOXA9
Source: Genome Biol. 2024 Jan 12;25:16. doi: 10.1186/s13059-023-03149-8 (PMC10785552; doi:10.1186/s13059-023-03149-8)
Supplement: Supplementary file 5 — Additional file 5: Table S4. The DEGs in RBM5 KO relative to control and RBM5 OE relative to control. [file 13059_2023_3149_MOESM5_ESM.xlsx]

## Sheet: DEG_R5_KO
Table S4. The DEGs in RBM5 KO relative to control
gene	log2FC (RBM5KO vs. CTRL)	t.Statistic	P.Value	FDR	regulated
ALS2	1	3.73918	0.00461632	0.104819	up
PLXND1	1.11	4.56993	0.00134065	0.056967	up
SLC6A13	3.36	3.80533	0.00416898	0.101566	up
CD6	1.92	3.41104	0.00771612	0.12948	up
BIRC3	1.81	2.62223	0.0276685	0.234944	up
SLAMF7	1.31	2.58333	0.0294928	0.240875	up
VCAN	2.51	7.44176	3.88745e-05	0.00959148	up
ZIC2	1.11	3.81936	0.00408011	0.100888	up
TNFRSF9	3.05	2.94628	0.0162877	0.185128	up
PTPRU	1.15	2.93506	0.0165877	0.186147	up
SLC12A2	1.33	2.27083	0.049245	0.296712	up
PPAP2A	2.11	5.31852	0.000478978	0.0356451	up
NAV3	1.37	7.30344	4.50409e-05	0.00997909	up
MGAT4A	1.65	2.49639	0.034018	0.256012	up
TP63	1.77	2.4403	0.0373	0.267948	up
IPCEF1	1.04	4.2755	0.00205489	0.0699881	up
AMPH	2.64	3.36685	0.00827676	0.13554	up
TP73	1.27	12.6229	4.91257e-07	0.00216399	up
IGSF9B	1.57	2.55781	0.0307547	0.245276	up
CXCL2	2.65	2.93386	0.0166201	0.186147	up
FCN1	2.25	2.53512	0.0319219	0.248814	up
SIGLEC1	1.82	2.87554	0.0182769	0.194583	up
PLCB4	2.33	4.79455	0.000976088	0.0520121	up
TLR8	1.98	3.11687	0.0123537	0.162928	up
JPH1	1.93	2.54977	0.0311633	0.246895	up
CYP3A5	1.71	2.73229	0.0230999	0.216808	up
CCL1	2.29	2.39026	0.0404918	0.275966	up
COL1A1	1.3	2.91697	0.0170835	0.187819	up
CDR2L	1.88	7.36764	4.20549e-05	0.00959148	up
GABRA4	1.17	3.36825	0.00825834	0.13554	up
INPP4B	1.32	5.38413	0.000439337	0.0356126	up
GCNT2	1.83	2.37174	0.0417412	0.279014	up
FAM46A	1.13	10.2085	2.97039e-06	0.00490672	up
PRLR	1.6	2.27797	0.0486723	0.29559	up
ABHD14A-ACY1	2.74	3.63434	0.005432	0.112481	up
CYTIP	1.13	3.34448	0.0085766	0.137521	up
RGS2	1.26	2.43818	0.0374295	0.267948	up
PLEKHG1	2.04	2.3775	0.0413482	0.278116	up
EPX	2.35	6.9339	6.74396e-05	0.0125523	up
ADORA3	1.65	2.61014	0.0282229	0.235606	up
TWIST1	1.09	4.84454	0.000910435	0.0507654	up
ACVR1C	2.85	3.53162	0.00637919	0.121607	up
KCNJ2	1.53	2.96307	0.0158488	0.182282	up
SLPI	1.03	3.60285	0.00570563	0.114855	up
IL1B	1.45	2.36447	0.0422418	0.280779	up
C3	2.18	3.19616	0.0108729	0.15618	up
PROZ	1.48	3.39673	0.00789324	0.131537	up
CCR7	1.96	3.06666	0.0133978	0.169604	up
IFI6	1.65	2.46794	0.0356452	0.261781	up
MGAT3	1.04	3.31598	0.00897499	0.140527	up
SIGLEC9	1.16	2.71135	0.0239063	0.219423	up
GADD45G	2.21	2.41982	0.0385746	0.271729	up
ADAMDEC1	1.59	3.24883	0.00999189	0.149878	up
FST	2.28	5.31671	0.000480123	0.0356451	up
ETS1	1.05	3.70362	0.00487754	0.106893	up
ANXA1	1.34	6.79772	7.85627e-05	0.0136606	up
CCDC146	1.06	2.68127	0.0251146	0.224304	up
NT5E	3.22	4.01789	0.00301637	0.0864671	up
GDF11	1.2	3.80068	0.0041989	0.101627	up
WNT10A	2.11	2.91872	0.0170348	0.187584	up
CKAP4	2.87	7.4613	3.80804e-05	0.00959148	up
ADAMTS7	2.34	3.47203	0.00700671	0.126783	up
ERMN	1.64	3.73227	0.00466591	0.104864	up
BIN1	1.8	3.23974	0.0101384	0.150539	up
GCM1	1.48	2.68921	0.0247898	0.222855	up
CYP1B1	1.07	6.07717	0.000182904	0.021581	up
LUM	3.62	5.3444	0.000462899	0.0356451	up
BCL2A1	1.19	2.71738	0.0236711	0.219423	up
SECTM1	1.55	2.35173	0.0431331	0.283107	up
TBX19	1.04	4.32085	0.00192252	0.0682036	up
NFKBIZ	1.02	2.8617	0.0186945	0.196225	up
BOC	2.98	2.95628	0.0160249	0.183467	up
LPAR4	1.07	2.3781	0.0413076	0.278084	up
IGSF1	1.58	3.25345	0.00991822	0.149452	up
RGS20	1.12	2.30417	0.0466289	0.292177	up
CRB2	2.62	3.29422	0.00929221	0.143358	up
ANXA8L1	4.67	4.75296	0.0010346	0.0536932	up
ARID5B	1.55	3.68987	0.00498265	0.107551	up
DLG5	1.71	5.91706	0.000222665	0.0237562	up
ANKRD22	1.18	3.25698	0.00986233	0.148949	up
CNKSR3	1.08	3.2499	0.00997476	0.149791	up
CACNA2D1	1.28	2.68108	0.0251224	0.224304	up
ADAMTS1	1.44	7.1879	5.1016e-05	0.010534	up
ADAMTS5	1.12	2.98584	0.0152732	0.180791	up
FZD7	1.88	2.78188	0.0212987	0.209662	up
PRG3	1.93	2.94448	0.0163353	0.185138	up
MX1	1.68	2.55561	0.0308658	0.24557	up
CCDC17	1.42	4.11721	0.00259857	0.0798608	up
SLC2A6	1.07	2.96573	0.0157805	0.18213	up
LY6K	2.85	3.32214	0.00888733	0.13965	up
SLC25A34	1.39	3.159	0.0115426	0.159056	up
MEGF6	2.47	3.02445	0.0143457	0.175892	up
S100A9	1.07	4.34591	0.00185327	0.0674683	up
MNDA	1.1	10.5728	2.21388e-06	0.00472219	up
PTX3	1.87	4.04656	0.00288891	0.0849836	up
CDCP1	3.2	2.48383	0.0347272	0.25812	up
CMYA5	2.48	3.02547	0.0143221	0.175892	up
CYBB	1.5	6.2422	0.000149857	0.0198037	up
ANXA8	2.89	5.03543	0.000700208	0.0444868	up
SAMD14	2.44	3.13771	0.0119454	0.160752	up
LOXHD1	1.23	4.44386	0.00160719	0.06292	up
ATOH8	1.53	2.71312	0.0238369	0.219423	up
GCSAML	2.81	4.17012	0.00240153	0.0757428	up
IL8	1.13	2.47627	0.0351607	0.260307	up
GPR183	1	5.17149	0.000582569	0.0402944	up
REPS2	1.62	2.28939	0.0477712	0.293622	up
KCNAB3	1.14	3.52755	0.0064201	0.12181	up
FAM115C	1.45	2.49901	0.033872	0.255552	up
CD14	1.91	3.17907	0.0111757	0.157114	up
FPR1	1.84	3.03427	0.0141192	0.174662	up
ENC1	1.3	3.82325	0.00405582	0.100823	up
C3AR1	1.57	2.7787	0.0214098	0.209662	up
CLEC12A	1.44	4.71968	0.00108411	0.0544399	up
EFCAB12	1.25	4.22345	0.00221892	0.0727671	up
ADAMTS20	2.82	3.2457	0.0100422	0.150196	up
RAPH1	1.41	2.51149	0.033185	0.253345	up
OLR1	2.19	3.77004	0.00440165	0.103501	up
GPR113	1.2	2.5157	0.0329563	0.252474	up
JUP	1.83	2.58007	0.0296507	0.24149	up
MSRB3	1.03	6.72858	8.49647e-05	0.0139279	up
GAPT	1.15	4.56588	0.00134843	0.0571138	up
TMTC2	1.44	5.3365	0.000467743	0.0356451	up
CDH4	1.19	2.33437	0.0443785	0.285987	up
GATA2	1.23	8.35489	1.54458e-05	0.00767261	up
AATK	2.09	2.34063	0.0439254	0.285069	up
TMEM45A	1.24	4.13326	0.00253705	0.0790733	up
PTGDR2	2.66	3.1865	0.011043	0.156936	up
OLIG1	2.14	3.54502	0.00624637	0.120161	up
MAML2	1.53	2.64896	0.0264813	0.230382	up
PDE4B	1.39	2.81151	0.0202915	0.20371	up
OLFML2A	1.35	2.76616	0.0218539	0.212328	up
FFAR4	1.62	2.57462	0.0299175	0.242335	up
FCAR	1.72	3.7344	0.00465056	0.104864	up
PRG2	1.9	9.08818	7.78486e-06	0.0064297	up
ANXA8L2	6.12	5.81152	0.000253963	0.0254252	up
AMY1C	1.33	4.00381	0.00308113	0.0866736	up
WNT7B	1.59	2.78123	0.0213213	0.209662	up
FAM78B	1.73	2.85141	0.019011	0.197632	up
LRRK2	1.51	3.60289	0.0057053	0.114855	up
FAM111B	1.64	2.27515	0.0488974	0.295917	up
SLC35F1	1.39	6.2838	0.000142595	0.0194267	up
C1orf186	2.09	5.99458	0.000202352	0.0228554	up
SLC28A3	2.27	2.5652	0.0303836	0.243713	up
SERPINB2	2.46	8.89568	9.27738e-06	0.00645266	up
NTRK1	1.44	3.14024	0.0118968	0.160588	up
GP1BB	2.05	3.13385	0.01202	0.161026	up
CR1	4.15	2.89385	0.0177394	0.191525	up
IGFL2	3.21	4.29596	0.001994	0.0686216	up
OLIG2	1.21	3.36595	0.00828863	0.13554	up
ZRSR1	2.53	2.38007	0.0411747	0.277713	up
C17orf100	2.26	2.35274	0.0430619	0.283107	up
LBH	1.66	4.2368	0.00217555	0.0720549	up
PATL2	1.14	2.98814	0.0152163	0.180791	up
ANKRD65	2.37	2.75903	0.0221105	0.213356	up
PLCXD2	1.98	2.81501	0.0201758	0.203374	up
SERPINB10	2.08	13.4755	2.7996e-07	0.00184983	up
IFITM10	1.4	2.42329	0.0383555	0.270763	up
PCDHGA12	2.51	2.66174	0.0259316	0.227713	up
RP11-458D21.5	1.44	3.7093	0.00483479	0.106892	up
HP	1.34	4.78539	0.00098866	0.0522606	up
C12orf79	2.15	2.60677	0.0283792	0.236464	up
RP11-1220K2.2	2.81	3.55576	0.00614203	0.119013	up
CLEC5A	1.9	3.01093	0.0146638	0.177735	up
TVP23C-CDRT4	1.93	2.68927	0.024787	0.222855	up
RP11-298I3.5	1.34	2.70175	0.0242853	0.221484	up
RP11-468E2.2	3.85	2.33579	0.0442752	0.285563	up
RP11-20I23.1	3.98	3.69179	0.00496785	0.107447	up
RP11-542C16.2	2.77	2.54653	0.0313295	0.247083	up
PCDHGA9	2.29	2.29674	0.0472	0.292937	up
AL031663.2	1.39	2.27974	0.048532	0.295307	up
AL627171.2	2.13	2.2971	0.0471721	0.292937	up
CD38	-1.29	-3.8487	0.00390065	0.0991291	dowm
COPZ2	-1.44	-2.52598	0.0324047	0.250426	dowm
MLXIPL	-1.09	-5.97924	0.000206206	0.0230569	dowm
FYN	-1.25	-4.37038	0.00178824	0.0666179	dowm
C8B	-2.53	-2.96345	0.0158392	0.182282	dowm
PRSS8	-3.81	-4.67123	0.00116081	0.0545912	dowm
LAMA3	-1.7	-3.91381	0.00353159	0.0937147	dowm
LTK	-2.61	-4.36467	0.0018032	0.0669357	dowm
SLC9A3	-2.16	-2.7542	0.0222858	0.214031	dowm
PHKA1	-1.63	-6.39578	0.000124881	0.0178785	dowm
ASNS	-2.1	-10.4202	2.50135e-06	0.00472219	dowm
RPS6KA2	-1.9	-5.5319	0.000362463	0.0315128	dowm
TUBE1	-1.27	-5.90618	0.00022569	0.02386	dowm
ACACB	-1.09	-2.7658	0.0218666	0.212328	dowm
EPB41L1	-1.03	-3.18243	0.0111155	0.156936	dowm
ITGA6	-1.21	-3.77171	0.00439031	0.103501	dowm
PHGDH	-1.99	-8.50583	1.33626e-05	0.00767261	dowm
BLNK	-1.72	-2.38872	0.0405945	0.276314	dowm
C19orf77	-1.26	-2.64459	0.0266717	0.231015	dowm
MADCAM1	-1.28	-2.29018	0.0477093	0.293382	dowm
CECR2	-1.03	-5.40888	0.00042532	0.0352131	dowm
KDELR3	-1.86	-2.87371	0.0183316	0.194583	dowm
GZMB	-2.83	-2.66669	0.025722	0.227371	dowm
PCK2	-1.29	-8.18579	1.82132e-05	0.00829958	dowm
TRIB3	-1.19	-4.87871	0.000868305	0.0491916	dowm
GUCY2F	-2.77	-3.20988	0.010636	0.154625	dowm
CCDC113	-1.46	-3.32395	0.00886171	0.13958	dowm
NDRG4	-2.76	-3.42235	0.00757918	0.129352	dowm
SLC7A5	-1.09	-5.00359	0.000731281	0.0455843	dowm
CORO7-PAM16	-1.45	-2.82846	0.019737	0.201259	dowm
TLE6	-1.76	-2.8093	0.0203649	0.20371	dowm
ATP1A3	-1.28	-3.34931	0.00851096	0.137161	dowm
RUNDC3B	-1.46	-2.27686	0.0487613	0.295859	dowm
GARS	-1.13	-7.81424	2.64124e-05	0.00918527	dowm
RUNDC3A	-1.94	-3.07385	0.0132429	0.168651	dowm
ALOX12	-1.23	-4.87644	0.000871043	0.0491916	dowm
MDK	-1.11	-2.51811	0.0328265	0.251822	dowm
CARS	-1.03	-6.82071	7.65525e-05	0.0134886	dowm
ULBP1	-2	-4.30307	0.00197331	0.0684435	dowm
TREML2	-1.28	-3.39031	0.00797398	0.132437	dowm
CCR6	-1.91	-3.77147	0.00439195	0.103501	dowm
PTK7	-2.29	-2.81893	0.0200468	0.202847	dowm
VEGFA	-1.07	-5.20472	0.000557198	0.0393763	dowm
PCDH12	-1.04	-3.89919	0.00361113	0.0946846	dowm
PDGFRB	-1.24	-3.70811	0.00484368	0.106892	dowm
STC2	-2.73	-7.96685	2.26359e-05	0.00918527	dowm
TNR	-2.75	-3.14207	0.0118616	0.160441	dowm
CTH	-2.16	-6.27277	0.000144482	0.019483	dowm
KIF21B	-1.09	-7.54086	3.50265e-05	0.00959148	dowm
CCDC170	-1.64	-5.91617	0.000222911	0.0237562	dowm
BATF3	-2.35	-5.57303	0.000343753	0.0305047	dowm
G0S2	-3.41	-6.00387	0.000200057	0.0228193	dowm
TOX2	-1.28	-3.99905	0.00310338	0.0866736	dowm
GDAP1L1	-4.66	-6.52143	0.00010781	0.0163759	dowm
PTGIS	-3.35	-5.11757	0.000626421	0.0413908	dowm
FLRT1	-1.38	-7.4288	3.9411e-05	0.00959148	dowm
ADM2	-2.84	-7.03389	6.037e-05	0.0115622	dowm
CDC42EP1	-1.82	-5.73915	0.000278172	0.0264892	dowm
CHAC1	-3.02	-4.47819	0.00152941	0.061246	dowm
ACSBG2	-1.94	-2.73134	0.0231359	0.216837	dowm
HRC	-1.45	-5.02924	0.000706135	0.0446487	dowm
ASS1	-1.28	-9.3697	6.05633e-06	0.0064297	dowm
SESN2	-1.26	-4.08223	0.00273823	0.0824277	dowm
CA6	-1.53	-2.63713	0.0270001	0.232476	dowm
SNAP25	-1.21	-2.34335	0.0437297	0.284854	dowm
ZBED3	-1.85	-7.72693	2.888e-05	0.00921987	dowm
MYBPH	-1.26	-7.76964	2.76429e-05	0.00921987	dowm
RARRES3	-2.03	-2.40982	0.0392134	0.272906	dowm
TMTC1	-2.83	-2.74246	0.0227185	0.215679	dowm
IL2RA	-1.85	-2.75649	0.0222024	0.213696	dowm
PSAT1	-1.82	-8.33604	1.57303e-05	0.00767261	dowm
TESPA1	-1.59	-2.31742	0.0456284	0.289104	dowm
PPP1R1A	-2.65	-3.14414	0.0118222	0.160236	dowm
AGT	-1.69	-4.83075	0.00092807	0.0509622	dowm
ALDH1L2	-2.25	-11.6534	9.72228e-07	0.00263859	dowm
TM6SF1	-1.5	-2.68948	0.0247785	0.222855	dowm
GYPC	-1	-6.09379	0.000179242	0.0215345	dowm
PIM1	-1.43	-5.31863	0.000478908	0.0356451	dowm
ITGA11	-1.96	-2.96513	0.0157958	0.182148	dowm
ITPKA	-2.21	-3.37024	0.00823229	0.135388	dowm
INHBE	-2.68	-5.16012	0.000591533	0.0402944	dowm
JDP2	-1.11	-5.62335	0.000322277	0.029568	dowm
WARS	-1.41	-15.3746	8.92175e-08	0.00117901	dowm
RHBDL3	-2.71	-8.3021	1.62568e-05	0.00767261	dowm
SLC14A1	-2.19	-2.50913	0.0333138	0.253742	dowm
NLRP12	-2.83	-8.97999	8.58814e-06	0.0064297	dowm
SLC2A5	-1	-6.45199	0.000116905	0.0171497	dowm
CPNE9	-1.37	-2.26783	0.0494868	0.297694	dowm
ANK2	-2.13	-5.34401	0.000463136	0.0356451	dowm
ROPN1L	-1.64	-5.40229	0.000429005	0.0352131	dowm
MEGF10	-2.28	-3.6337	0.0054374	0.112481	dowm
PSPH	-1.14	-6.69257	8.85231e-05	0.0142662	dowm
STRA8	-2.41	-2.31204	0.0460318	0.290363	dowm
SPIN2A	-1.17	-2.38391	0.040916	0.277142	dowm
VLDLR	-1	-7.49971	3.65711e-05	0.00959148	dowm
ST8SIA6	-1.69	-3.08447	0.0130174	0.167665	dowm
OCSTAMP	-1.57	-7.37432	4.17567e-05	0.00959148	dowm
FAM57B	-1.13	-2.45511	0.0364036	0.265055	dowm
SLC7A11	-1.12	-4.3117	0.00194847	0.0684435	dowm
TEX9	-2.06	-2.37323	0.0416395	0.279014	dowm
AKR1C2	-1.01	-4.32773	0.00190323	0.0682036	dowm
SPOCK1	-1.56	-4.19059	0.0023296	0.0750017	dowm
OLAH	-2.1	-3.16542	0.0114238	0.158411	dowm
PFKM	-1.1	-3.78977	0.00426988	0.102593	dowm
BANK1	-2.05	-4.12766	0.00255832	0.0793132	dowm
OBSCN	-1.55	-2.56411	0.0304382	0.243713	dowm
TTC39B	-2.88	-5.81486	0.000252904	0.0254252	dowm
CD1D	-1.16	-4.38796	0.00174303	0.0656243	dowm
ZDHHC1	-1.69	-3.65559	0.00525521	0.110884	dowm
AGRP	-1.37	-2.54833	0.0312369	0.246895	dowm
CBS	-1.74	-9.15238	7.34754e-06	0.0064297	dowm
CCR5	-1.06	-4.31994	0.00192508	0.0682036	dowm
PTGER1	-1.81	-2.96422	0.0158192	0.182259	dowm
TBC1D3G	-1.24	-3.45658	0.00717975	0.127465	dowm
SLC1A7	-3.3	-3.81746	0.00409203	0.100888	dowm
DHRS3	-1.91	-4.37727	0.00177038	0.0662766	dowm
SYNC	-2.53	-3.65985	0.00522047	0.110558	dowm
NEXN	-1.14	-3.18399	0.0110876	0.156936	dowm
CCDC74A	-1.74	-2.36954	0.0418922	0.279333	dowm
PTPN13	-2.83	-2.98366	0.0153273	0.180839	dowm
FBXO40	-2.04	-2.53943	0.0316968	0.248196	dowm
S100P	-2.57	-5.36023	0.00045335	0.0356451	dowm
GRM2	-2.56	-3.20557	0.0107098	0.15523	dowm
PPM1M	-1.12	-5.32333	0.000475942	0.0356451	dowm
IL31RA	-2.09	-3.24539	0.0100472	0.150196	dowm
KIAA1462	-1.7	-5.5676	0.000346165	0.0305047	dowm
GPT2	-1.4	-6.7244	8.53695e-05	0.0139279	dowm
MFAP4	-2	-4.43422	0.00162978	0.0632879	dowm
PIP5KL1	-1.34	-2.43829	0.0374229	0.267948	dowm
TBC1D16	-1.9	-7.84512	2.55958e-05	0.00918527	dowm
LPO	-1.45	-7.65903	3.09742e-05	0.00921987	dowm
TRPV3	-1.84	-3.78742	0.0042854	0.102593	dowm
SLC3A2	-1.01	-5.6828	0.000298754	0.0282002	dowm
DDIT4	-2.07	-5.93447	0.000217917	0.0236047	dowm
FAM84B	-1.97	-6.75252	8.26856e-05	0.0139279	dowm
GPR25	-2.3	-2.71761	0.0236622	0.219423	dowm
KRT86	-1.62	-2.70358	0.0242125	0.221253	dowm
GIMAP8	-1.3	-3.05106	0.0137402	0.172111	dowm
NMUR1	-1.09	-6.09559	0.00017885	0.0215345	dowm
ABCD2	-1.16	-2.59709	0.028834	0.238151	dowm
TNFRSF10C	-1.03	-2.30727	0.0463927	0.291111	dowm
C9orf131	-2.62	-3.07044	0.013316	0.169214	dowm
PPM1E	-1.83	-2.3136	0.0459148	0.289922	dowm
INHBC	-3.48	-3.01974	0.0144557	0.176392	dowm
AMIGO3	-1.68	-3.21085	0.0106194	0.154625	dowm
BDNF	-1.45	-3.13018	0.0120912	0.161073	dowm
HIC1	-1.43	-5.22943	0.00053911	0.03851	dowm
MAP3K15	-2.77	-3.35402	0.00844732	0.136469	dowm
TMEM136	-1.58	-2.37462	0.0415441	0.278563	dowm
GPR97	-1.51	-4.63292	0.00122559	0.0560751	dowm
ALDH1A3	-2.31	-11.6172	9.98331e-07	0.00263859	dowm
POU6F1	-1.38	-3.52145	0.006482	0.122196	dowm
SRPK3	-1.25	-6.56849	0.000102086	0.0160672	dowm
PTP4A3	-1.02	-7.26274	4.70532e-05	0.0101456	dowm
C1ORF220	-3.23	-4.48703	0.00151003	0.0606798	dowm
NDUFA4L2	-1.54	-7.68647	3.01086e-05	0.00921987	dowm
TMEM17	-1.22	-2.64671	0.026579	0.230776	dowm
C3orf70	-2.13	-2.26313	0.0498687	0.298574	dowm
CDHR4	-2.71	-3.62047	0.00555074	0.113422	dowm
TLR5	-2.21	-2.42097	0.0385019	0.271506	dowm
EIF4EBP1	-1.07	-7.22082	4.92297e-05	0.0103265	dowm
ZNF573	-1.75	-3.08199	0.0130697	0.167742	dowm
ZFP92	-1.56	-2.29923	0.0470078	0.292937	dowm
AKR1C3	-1.38	-2.63865	0.0269328	0.232322	dowm
SLC6A9	-3.04	-8.66786	1.14639e-05	0.00757478	dowm
RIMBP3B	-1.09	-3.14686	0.0117704	0.160155	dowm
DACT3	-1	-7.43194	3.928e-05	0.00959148	dowm
C5AR1	-1.89	-2.96019	0.0159234	0.18276	dowm
C5orf56	-1.22	-2.27066	0.0492582	0.296712	dowm
HIST1H4I	-1.23	-2.76897	0.0217536	0.211845	dowm
RYR2	-2.62	-2.59064	0.0291407	0.239785	dowm
TOX	-1.19	-7.67108	3.05907e-05	0.00921987	dowm
GPRASP1	-1.18	-3.0583	0.0135802	0.171243	dowm
TGM2	-2.1	-7.08256	5.72259e-05	0.011335	dowm
TIMM23B	-1.89	-3.30466	0.0091387	0.14199	dowm
RP11-352D3.2	-1.53	-4.54918	0.00138105	0.0575727	dowm
C6orf165	-2.52	-3.03736	0.0140487	0.174573	dowm
ZNF625-ZNF20	-2.54	-2.60368	0.0285237	0.23707	dowm
LCAT	-1.21	-2.65621	0.0261682	0.228561	dowm
MEF2B	-1.58	-2.76227	0.0219934	0.212925	dowm
PLIN5	-1.03	-2.80582	0.0204809	0.204479	dowm
NPIPA8	-1.46	-2.61094	0.0281859	0.235596	dowm
CBWD7	-1.17	-2.96763	0.0157317	0.18213	dowm
AC174470.1	-2.59	-2.39634	0.0400902	0.274477	dowm
ARIH2OS	-1.14	-3.68835	0.00499438	0.107551	dowm
SLC12A8	-1.26	-2.82845	0.0197374	0.201259	dowm
APOL6	-1.07	-7.25202	4.75996e-05	0.0101456	dowm
ARHGAP23	-1.06	-7.87439	2.48472e-05	0.00918527	dowm
PINLYP	-1.03	-2.48935	0.0344136	0.256936	dowm
AC006946.15	-1.21	-2.27062	0.0492612	0.296712	dowm
PNMA6C	-1.55	-2.87414	0.0183186	0.194583	dowm
CDRT4	-1.6	-2.33351	0.0444407	0.285987	dowm
EIF4EBP3	-1.05	-7.138	5.38605e-05	0.0109503	dowm
SIGLEC12	-1.22	-3.40098	0.00784015	0.130983	dowm
SMIM3	-1.8	-6.35747	0.000130655	0.0183682	dowm
SLC22A31	-1.72	-2.6491	0.0264752	0.230382	dowm
RP11-599B13.6	-2.87	-2.92839	0.0167688	0.186832	dowm
APOC4	-3.9	-2.85204	0.0189916	0.197617	dowm
AC026202.1	-2.46	-2.40909	0.0392604	0.272923	dowm
FBXO17	-1.32	-3.89258	0.00364769	0.0953687	dowm
C8orf44-SGK3	-1.01	-3.02296	0.0143805	0.175909	dowm
CTC-487M23.8	-3.88	-3.18882	0.0110019	0.156936	dowm

## Sheet: DEG_R5_OE
Table S4. The DEGs in RBM5 OE relative to control
gene	log2FC (RBM5 OE vs. CTRL)	t.Statistic	P.Value	FDR	regulated
PPAN-P2RY11	6.19	3.73635	0.00287785	0.0107987	up
CXCL10	6	8.06448	3.64e-06	8.39e-05	up
PLVAP	5.02	7.86303	4.71e-06	0.000100145	up
HLA-DQA1	4.97	6.14185	5.18e-05	0.000528309	up
GBP4	4.64	8.71051	1.65e-06	5.08e-05	up
TNFRSF6B	4.5	4.73587	0.000494056	0.00277857	up
TNFAIP6	4.45	5.98025	6.62e-05	0.000632676	up
BIRC3	4.3	9.79673	4.77e-07	2.3e-05	up
C3	4	15.8679	2.26e-09	9.38e-07	up
MAML2	3.97	10.269	2.88e-07	1.62e-05	up
SLC16A9	3.92	4.83363	0.000418612	0.00244442	up
TP63	3.9	5.90342	7.45e-05	0.000686235	up
TGFBR3	3.89	4.97927	0.000327828	0.00203905	up
C16orf98	3.87	4.07183	0.00157291	0.00673587	up
RP11-468E2.2	3.83	3.32936	0.00606511	0.0193195	up
AK5	3.82	5.09719	0.000269541	0.00175972	up
KBTBD4	3.79	4.48623	0.000758645	0.00384158	up
FST	3.77	8.28096	2.78e-06	6.97e-05	up
CRISPLD1	3.69	4.58427	0.000640428	0.00336898	up
TNFRSF9	3.68	4.51368	0.00072341	0.00371276	up
N4BP3	3.64	8.41424	2.36e-06	6.36e-05	up
FLT1	3.55	4.24175	0.00116355	0.00533406	up
ZNF608	3.55	4.60624	0.00061667	0.00326993	up
C5orf42	3.54	4.5727	0.000653318	0.00342457	up
STEAP4	3.5	4.34801	0.000965296	0.00464006	up
RGPD5	3.41	2.35824	0.0363179	0.0798657	up
FAM21D	3.4	3.10596	0.00916553	0.0268727	up
PCDHGA12	3.39	3.82379	0.002456	0.00952185	up
GPD1	3.36	4.36607	0.000935268	0.00454014	up
FCN1	3.35	3.75188	0.0027978	0.01056	up
FLJ20373	3.35	2.80797	0.0159128	0.0416812	up
FOXP2	3.34	6.21887	4.61e-05	0.00048412	up
USP44	3.27	4.16287	0.00133777	0.00595577	up
MEGF6	3.25	4.11659	0.00145236	0.00633208	up
TNFRSF11B	3.25	3.8504	0.00234067	0.00918476	up
FP15737	3.22	2.56766	0.0247804	0.0589389	up
WNT4	3.2	4.1886	0.00127814	0.00574768	up
PROC	3.17	4.04853	0.0016397	0.00696345	up
HLA-DPA1	3.16	4.95982	0.00033865	0.00209044	up
RGS16	3.14	28.7335	2.29e-12	1.12e-08	up
BARX2	3.12	3.32992	0.00605893	0.0193091	up
IKZF3	3.1	3.70133	0.00306707	0.0113376	up
NTRK3	3.05	3.08501	0.00952796	0.027727	up
WNK4	3.03	3.42006	0.00513199	0.0169291	up
ADAMDEC1	3.02	10.815	1.64e-07	1.18e-05	up
FAM167A	3.02	5.72602	9.81e-05	0.000835011	up
IL4I1	3.01	7.95667	4.18e-06	9.22e-05	up
ADAM28	3	9.78573	4.82e-07	2.31e-05	up
GEM	3	3.63043	0.00349009	0.0125042	up
ARAP2	2.98	3.55933	0.00397451	0.013838	up
FBN3	2.98	3.59908	0.00369578	0.0130473	up
WWC3	2.97	3.65205	0.00335508	0.0121385	up
SIM2	2.95	3.68317	0.00317011	0.0116365	up
NFKBIZ	2.94	18.0862	5.04e-10	4.46e-07	up
CLGN	2.94	4.42467	0.000844315	0.00418394	up
TLR9	2.93	2.49444	0.0283382	0.0654646	up
TMTC1	2.88	6.0989	5.53e-05	0.000551724	up
CACHD1	2.88	3.35111	0.00582672	0.0187356	up
HLA-DQB1	2.87	9.00806	1.16e-06	4.03e-05	up
HOXC6	2.85	3.22375	0.00737104	0.0225274	up
THBS1	2.81	4.88277	0.000385345	0.00229873	up
OPRK1	2.78	4.1665	0.00132918	0.00593326	up
PRRT2	2.78	2.7732	0.0169691	0.0438078	up
SAMD11	2.78	7.47631	7.82e-06	0.00013899	up
KDM4D	2.77	4.17321	0.00131347	0.0058752	up
TNC	2.76	2.95194	0.0121906	0.0337505	up
PKD2L2	2.75	3.09536	0.00934723	0.0272909	up
ITGA6	2.75	14.9657	4.4e-09	1.44e-06	up
CERS3	2.75	3.49286	0.00448945	0.0152331	up
LAMP3	2.74	3.33229	0.00603251	0.0192573	up
RPP14	2.73	3.90597	0.00211744	0.00846789	up
ASB2	2.72	20.522	1.17e-10	1.73e-07	up
AC010547.9	2.72	2.61103	0.0228824	0.0554484	up
HRNR	2.71	2.76392	0.0172623	0.0444051	up
TSPAN5	2.68	3.17528	0.00806212	0.0241937	up
NEUROG2	2.68	3.24938	0.00703006	0.0216298	up
DHRS3	2.67	13.4039	1.53e-08	3.17e-06	up
HIST1H1B	2.67	3.10531	0.00917662	0.0268993	up
RELB	2.66	11.4158	9.08e-08	8.25e-06	up
TRIM54	2.65	3.22636	0.00733557	0.0224345	up
CLEC17A	2.63	3.09765	0.00930765	0.0271873	up
ITGA10	2.6	2.71937	0.0187423	0.0473808	up
DUSP4	2.57	5.02044	0.000306103	0.00193936	up
STK33	2.57	4.455	0.000800918	0.00400822	up
REPS2	2.56	3.82563	0.00244782	0.00949567	up
NTNG1	2.55	2.65314	0.0211765	0.0520853	up
HOXB9	2.55	3.14627	0.00850667	0.0252535	up
OR2AG2	2.53	3.07182	0.00976365	0.0282888	up
C8B	2.52	5.08315	0.000275868	0.0017897	up
ALPK2	2.52	4.03722	0.00167317	0.00707493	up
CD40	2.51	6.24655	4.43e-05	0.000471018	up
RGMB	2.51	2.79324	0.016352	0.0426045	up
TMEM136	2.51	6.03487	6.09e-05	0.00059151	up
SCHIP1	2.5	2.53077	0.026515	0.0621072	up
ICAM1	2.49	19.1657	2.58e-10	2.86e-07	up
LGALS2	2.49	6.22081	4.6e-05	0.000483377	up
HRK	2.49	2.87561	0.014041	0.0377318	up
WNT10A	2.49	3.54713	0.00406429	0.0140822	up
MAB21L3	2.49	5.0845	0.000275251	0.00178657	up
KCNH4	2.48	15.8999	2.21e-09	9.38e-07	up
IL23R	2.48	4.05315	0.00162623	0.00691732	up
FAM111B	2.48	4.10052	0.00149451	0.00647962	up
CCL4	2.47	2.51802	0.0271416	0.0632509	up
FCRLA	2.46	4.49932	0.000741625	0.00377847	up
EMP2	2.46	2.89364	0.0135804	0.0368124	up
SLC12A3	2.45	2.66046	0.0208926	0.0515496	up
HS3ST4	2.45	9.19415	9.35e-07	3.58e-05	up
CSF1	2.45	6.39182	3.57e-05	0.000403823	up
ADAMTS14	2.44	8.63932	1.79e-06	5.29e-05	up
HAS1	2.42	2.66749	0.0206239	0.051029	up
PALLD	2.42	3.45959	0.00477228	0.0159561	up
RRAD	2.42	2.57458	0.0244677	0.0583732	up
EBF1	2.4	3.12981	0.00876972	0.0258781	up
PDGFA	2.39	15.4426	3.08e-09	1.2e-06	up
HIST1H2BJ	2.38	8.02116	3.85e-06	8.77e-05	up
HIST1H2BO	2.38	3.7563	0.00277546	0.0104906	up
XPNPEP2	2.37	2.66727	0.0206322	0.05104	up
PAK6	2.37	2.44296	0.031132	0.0705789	up
RASGRF1	2.36	5.5676	0.000125845	0.000994395	up
ERBB3	2.35	2.69094	0.0197513	0.0494137	up
RSPO1	2.34	2.80621	0.0159645	0.0417918	up
HLA-DRA	2.34	10.4853	2.3e-07	1.4e-05	up
DLG2	2.33	2.75257	0.0176282	0.0451668	up
CXCL11	2.31	4.44957	0.000808512	0.00404165	up
JUN	2.31	5.22368	0.000218952	0.00149407	up
DFNB59	2.3	3.36406	0.00568935	0.018383	up
PCSK5	2.29	3.288	0.00654613	0.0204929	up
IFI27	2.29	3.31819	0.00619143	0.0196276	up
DIO2	2.29	2.80003	0.0161479	0.042197	up
ABI3	2.27	2.59123	0.0237307	0.0569631	up
ZCCHC18	2.27	2.69668	0.0195434	0.0489766	up
OTP	2.26	2.43221	0.0317477	0.0716444	up
ZFP36L1	2.26	9.1208	1.02e-06	3.72e-05	up
XIRP1	2.24	2.74688	0.0178144	0.0455193	up
SHISA3	2.24	2.47603	0.0293082	0.0672719	up
C2orf27A	2.24	2.28647	0.0413527	0.0886311	up
EPB41L1	2.21	10.9017	1.5e-07	1.15e-05	up
CEP112	2.21	2.55051	0.0255726	0.060444	up
RP11-432B6.3	2.21	2.44267	0.0311485	0.0705956	up
PLA2G4C	2.2	8.00112	3.95e-06	8.88e-05	up
RDM1	2.2	2.40556	0.0333265	0.0744974	up
PLA2G2C	2.2	7.22309	1.1e-05	0.000175324	up
CYR61	2.18	3.62485	0.00352583	0.0126102	up
DDIT3	2.18	13.3523	1.59e-08	3.25e-06	up
KRTCAP3	2.17	2.71184	0.0190044	0.0478882	up
TLR7	2.17	7.67135	6.04e-06	0.000117851	up
ZRSR1	2.17	2.27728	0.0420431	0.0898061	up
BCL3	2.15	10.7109	1.82e-07	1.24e-05	up
SHF	2.15	3.6376	0.00344475	0.0123685	up
EBI3	2.14	3.91951	0.00206646	0.00833557	up
VWF	2.14	2.35261	0.0366906	0.0805119	up
UNC79	2.14	5.66961	0.000107125	0.000888881	up
SPATA9	2.14	2.43719	0.0314611	0.0710942	up
ATF3	2.14	9.49065	6.68e-07	2.9e-05	up
HCAR3	2.14	4.87339	0.000391477	0.0023259	up
SLC18A1	2.13	2.63226	0.0220061	0.0537175	up
NFE2L3	2.13	20.9526	9.2e-11	1.73e-07	up
CCDC122	2.13	6.22134	4.6e-05	0.000483377	up
CPZ	2.12	2.35459	0.0365591	0.0802531	up
RASGEF1B	2.12	5.69814	0.000102433	0.000863393	up
EPS8	2.12	8.78834	1.5e-06	4.78e-05	up
GGN	2.12	2.51355	0.0273643	0.0636246	up
C12orf61	2.12	2.35557	0.0364947	0.0801615	up
NFKB2	2.11	11.5037	8.35e-08	7.97e-06	up
IL23A	2.11	13.5036	1.41e-08	3.02e-06	up
INHBE	2.11	9.37177	7.64e-07	3.2e-05	up
SAPCD1	2.1	5.69057	0.000103658	0.000871498	up
GSTO2	2.09	2.22184	0.0464503	0.0969871	up
DLL4	2.09	3.42031	0.00512967	0.0169291	up
KCNK17	2.08	3.23726	0.00718922	0.0220735	up
CYP27A1	2.08	28.2707	2.78e-12	1.12e-08	up
NR2F2	2.08	3.24443	0.00709457	0.021803	up
SUSD2	2.06	2.42257	0.0323108	0.0726679	up
TRIM2	2.05	4.1204	0.00144256	0.00630174	up
BANK1	2.05	7.13852	1.23e-05	0.000187598	up
ZMAT1	2.05	9.99993	3.83e-07	1.98e-05	up
ANKRD7	2.04	5.32121	0.000186813	0.00132893	up
H1F0	2.04	10.2395	2.97e-07	1.66e-05	up
SLAMF7	2.03	5.60044	0.000119467	0.000961173	up
MGAT4A	2.03	4.39835	0.000883966	0.0043516	up
RASD2	2.03	2.8493	0.0147415	0.039217	up
PIEZO2	2.03	3.02476	0.0106527	0.0303282	up
CALCB	2.03	2.86253	0.014385	0.038477	up
TWIST1	2.02	11.1369	1.19e-07	9.94e-06	up
CXADR	2.01	2.22227	0.0464145	0.0969276	up
ELAVL4	2.01	4.55488	0.000673698	0.00350646	up
HIST1H2AC	2.01	10.1643	3.21e-07	1.75e-05	up
ANKRD18A	2.01	2.74252	0.0179584	0.0457735	up
IRS1	2	5.68968	0.000103802	0.000872159	up
ANKRD18A	2	4.0701	0.00157775	0.00675227	up
FAM169A	1.99	3.54956	0.00404626	0.014038	up
STC2	1.98	15.2965	3.43e-09	1.27e-06	up
CHIT1	1.98	3.81346	0.00250232	0.00966472	up
NUPR1	1.98	4.40421	0.000874987	0.00431862	up
NRIP1	1.98	13.942	9.81e-09	2.37e-06	up
H1FX	1.98	32.0852	6.26e-13	8.31e-09	up
LHX3	1.97	2.88669	0.0137561	0.0371923	up
KLHL5	1.96	11.4654	8.66e-08	8.07e-06	up
AMPD3	1.95	20.3266	1.31e-10	1.74e-07	up
SKIL	1.95	14.9557	4.44e-09	1.44e-06	up
ACP6	1.95	3.28759	0.00655107	0.0205032	up
TMEM52B	1.95	11.1687	1.15e-07	9.76e-06	up
VPS37D	1.95	3.5982	0.00370175	0.0130615	up
SLC6A13	1.94	2.64046	0.0216765	0.0530789	up
RP11-89K11.1	1.94	3.44093	0.00493881	0.0164095	up
TNFAIP3	1.93	18.4832	3.93e-10	4.01e-07	up
OR2B6	1.93	2.85548	0.0145741	0.0388575	up
CTGF	1.92	15.939	2.15e-09	9.38e-07	up
HLA-DPB1	1.91	2.38573	0.03455	0.0765489	up
ABCA6	1.9	7.03929	1.42e-05	0.000207806	up
ZC3H12A	1.9	8.96216	1.22e-06	4.18e-05	up
CAMK2N2	1.9	2.19231	0.0489732	0.101219	up
ENHO	1.9	4.05457	0.00162211	0.00690425	up
PTGER4	1.9	18.2902	4.43e-10	4.2e-07	up
CCDC171	1.89	3.9858	0.00183447	0.00759372	up
S1PR2	1.89	6.63313	2.51e-05	0.000316612	up
ETV1	1.88	4.60986	0.000612853	0.0032588	up
MLXIPL	1.87	16.8227	1.16e-09	8.54e-07	up
REM2	1.87	3.06627	0.00986444	0.028531	up
ANKRD29	1.87	2.5949	0.0235711	0.0566825	up
MAN1A1	1.86	9.25074	8.76e-07	3.41e-05	up
DDIT4	1.86	8.00232	3.94e-06	8.88e-05	up
GPR82	1.86	3.01907	0.0107656	0.0305296	up
PPM1E	1.86	4.9828	0.000325902	0.00203088	up
RGS1	1.85	7.17754	1.17e-05	0.000181352	up
MDGA1	1.85	3.00873	0.0109736	0.0309956	up
DUSP10	1.85	11.7187	6.81e-08	7.1e-06	up
TRPM8	1.85	5.29972	0.000193443	0.00136224	up
NSG1	1.84	2.22367	0.0462982	0.0967457	up
CCL3	1.83	3.36861	0.00564185	0.0182696	up
HIVEP2	1.83	14.5147	6.23e-09	1.89e-06	up
SGK1	1.83	5.93898	7.05e-05	0.000661088	up
HIST1H1E	1.83	2.64895	0.0213402	0.0524298	up
KB-1507C5.2	1.83	3.08462	0.00953494	0.0277412	up
PANX2	1.82	2.51643	0.0272205	0.0633902	up
ATOH8	1.82	2.49889	0.0281083	0.0650468	up
CHST2	1.82	26.6404	5.57e-12	1.48e-08	up
MTRNR2L8	1.82	3.13502	0.00868552	0.0256925	up
KAL1	1.81	2.69954	0.0194406	0.0487466	up
LHX2	1.81	3.49006	0.0045126	0.0152882	up
PERP	1.81	2.59278	0.0236631	0.0568317	up
TXLNB	1.81	2.80877	0.0158893	0.0416361	up
RBM5	1.8	27.7944	3.39e-12	1.12e-08	up
TRIB3	1.79	8.90017	1.32e-06	4.4e-05	up
FBXO39	1.79	3.80801	0.00252715	0.00972947	up
IGLL5	1.79	11.7815	6.42e-08	6.99e-06	up
SLC25A34	1.78	4.0047	0.0017734	0.00739835	up
DUSP8	1.78	4.93221	0.00035466	0.00215937	up
HIST1H2BN	1.78	11.4332	8.93e-08	8.17e-06	up
PELI2	1.77	2.68005	0.0201519	0.050235	up
CCL2	1.76	6.07246	5.75e-05	0.000568121	up
POPDC2	1.76	5.57617	0.000124148	0.000985679	up
SYNE1	1.76	2.66795	0.0206066	0.0510146	up
CHRM5	1.76	3.05405	0.0100903	0.0290638	up
P2RX7	1.75	21.8238	5.73e-11	1.27e-07	up
WISP3	1.74	3.61752	0.00357332	0.012717	up
FYN	1.73	9.81274	4.68e-07	2.28e-05	up
DPYSL3	1.73	9.52508	6.43e-07	2.82e-05	up
BCL11B	1.73	3.07768	0.00965826	0.0280324	up
FAM183B	1.73	2.82054	0.015547	0.0408845	up
HIC1	1.71	9.57343	6.09e-07	2.73e-05	up
SGSH	1.71	7.23647	1.08e-05	0.000174039	up
MAFF	1.71	9.96042	3.99e-07	2.04e-05	up
CTB-50L17.14	1.71	2.22759	0.045974	0.0962642	up
GCNT2	1.7	2.36736	0.0357221	0.0787251	up
RGS20	1.7	3.97017	0.00188662	0.00777807	up
SPRY1	1.7	10.5323	2.19e-07	1.36e-05	up
LAMA2	1.7	2.37033	0.0355299	0.0783535	up
HLA-DMB	1.7	7.40726	8.57e-06	0.000148644	up
RASIP1	1.69	2.42857	0.0319591	0.0720478	up
GPR18	1.69	16.3211	1.64e-09	9.2e-07	up
CD28	1.69	2.22372	0.0462938	0.0967457	up
PLEKHO1	1.68	20.6647	1.08e-10	1.73e-07	up
KLHDC7B	1.68	3.17634	0.00804639	0.0241544	up
GPR34	1.68	5.68534	0.000104511	0.000877005	up
C4orf32	1.68	11.7641	6.52e-08	6.99e-06	up
ZCCHC5	1.68	4.43373	0.000831098	0.00413895	up
PKD2L1	1.67	2.61875	0.02256	0.0548412	up
JAK3	1.65	5.5913	0.000121209	0.000970473	up
ARRDC3	1.65	17.6235	6.8e-10	5.64e-07	up
G0S2	1.65	8.11565	3.42e-06	8.05e-05	up
GHRL	1.65	7.84679	4.81e-06	0.000101281	up
CSMD1	1.65	3.15088	0.00843445	0.025084	up
CKAP4	1.64	3.94588	0.00197075	0.00802024	up
PPP1R3A	1.64	3.22854	0.00730597	0.0223543	up
LINC00908	1.64	2.36254	0.0360358	0.0793374	up
FBXO43	1.63	9.03866	1.12e-06	3.92e-05	up
SGCB	1.63	2.42367	0.0322458	0.0725586	up
C18orf56	1.63	4.71934	0.000508158	0.00283928	up
ZNF311	1.63	7.46208	7.97e-06	0.000140709	up
TMEM176A	1.62	4.65748	0.000564786	0.00305962	up
CRYBB1	1.62	3.25412	0.00696876	0.021506	up
ARHGAP5	1.62	3.44668	0.00488684	0.0162735	up
NFKBIA	1.62	10.4719	2.33e-07	1.41e-05	up
TRIM36	1.62	5.87088	7.83e-05	0.000708034	up
CCL3L1	1.62	3.02107	0.0107257	0.0304717	up
C17orf105	1.62	2.74679	0.0178173	0.0455193	up
OLR1	1.61	3.90989	0.00210256	0.00843502	up
TNFSF15	1.61	2.70378	0.0192894	0.04845	up
PLXDC2	1.6	16.1755	1.82e-09	9.2e-07	up
KCNQ3	1.6	11.8153	6.22e-08	6.99e-06	up
CBR3	1.59	2.26154	0.043252	0.0918413	up
SPATC1	1.59	5.01848	0.000307102	0.00194108	up
RP11-181C3.1	1.59	2.52282	0.0269037	0.0628179	up
TMEM88	1.58	3.10445	0.00919118	0.0269241	up
SLC16A6	1.57	4.20034	0.00125186	0.00565106	up
OLIG1	1.57	6.86576	1.8e-05	0.000247186	up
PINLYP	1.57	4.93973	0.000350223	0.00213923	up
ARHGAP31	1.56	5.97042	6.72e-05	0.00063877	up
RORA	1.56	2.29322	0.0408522	0.0877568	up
SESN2	1.56	6.6994	2.28e-05	0.000294604	up
EPHB2	1.56	2.33069	0.0381768	0.083019	up
IER3	1.56	5.72934	9.76e-05	0.000832578	up
HIST2H3C	1.56	3.51129	0.0043402	0.0148368	up
HIST2H3A	1.56	3.51129	0.0043402	0.0148368	up
ABCA9	1.55	2.33821	0.037661	0.0820981	up
RHOH	1.55	5.09526	0.0002704	0.00176198	up
ULBP1	1.54	5.57154	0.000125062	0.000991018	up
SGIP1	1.54	5.2886	0.00019697	0.00137681	up
CCDC92	1.54	6.7413	2.15e-05	0.00028132	up
RP11-863K10.7	1.54	8.39305	2.42e-06	6.44e-05	up
ZBTB46	1.53	10.9927	1.37e-07	1.08e-05	up
ODF3B	1.53	16.9751	1.05e-09	8.16e-07	up
RP11-17M16.1	1.53	3.41618	0.00516873	0.017015	up
LAMA3	1.52	6.93146	1.65e-05	0.000231955	up
CD83	1.52	10.6004	2.04e-07	1.3e-05	up
SLMO1	1.52	7.21697	1.11e-05	0.000175949	up
DND1	1.52	2.44747	0.0308766	0.0701199	up
SMC1B	1.51	2.9565	0.0120881	0.033519	up
TPSAB1	1.51	2.25993	0.043378	0.0920352	up
RAPH1	1.51	2.53055	0.0265257	0.0621211	up
CHI3L2	1.5	3.25236	0.0069914	0.0215559	up
SMAD7	1.5	14.4351	6.63e-09	1.95e-06	up
LIMD2	1.5	12.9091	2.33e-08	3.96e-06	up
BCL2A1	1.5	4.14746	0.00137487	0.00607201	up
CLSTN2	1.5	2.73043	0.0183636	0.0466098	up
GIMAP8	1.5	4.75477	0.000478431	0.00270445	up
CIITA	1.5	6.48924	3.1e-05	0.0003668	up
MEF2B	1.5	6.47941	3.14e-05	0.000370644	up
CLCN4	1.49	9.02632	1.14e-06	3.95e-05	up
INHBC	1.49	2.62706	0.0222176	0.0541541	up
ASAH2	1.49	2.9736	0.0117113	0.0326621	up
CACNA1A	1.48	6.43869	3.33e-05	0.000385845	up
ATP9A	1.47	2.50733	0.0276777	0.0642408	up
GPR133	1.47	4.56086	0.000666781	0.00347454	up
FFAR2	1.47	2.50394	0.0278498	0.0645272	up
SLC7A11	1.47	7.64172	6.28e-06	0.000121044	up
SMAD1	1.46	7.20308	1.13e-05	0.000177828	up
GOLGA6L9	1.46	4.41089	0.000864851	0.00427725	up
ADAM8	1.45	10.8738	1.55e-07	1.15e-05	up
FUT1	1.45	2.39511	0.0339662	0.0755836	up
LEKR1	1.45	2.45569	0.0304174	0.0692786	up
TSC22D3	1.44	7.47794	7.8e-06	0.000138875	up
ZC3H6	1.44	8.77194	1.53e-06	4.83e-05	up
RP11-159D12.5	1.44	3.25836	0.00691437	0.021373	up
BMF	1.43	12.18	4.44e-08	5.89e-06	up
RSAD2	1.43	4.33542	0.00098683	0.00471115	up
SYT2	1.43	2.82493	0.0154215	0.0406187	up
CASKIN1	1.43	2.61047	0.022906	0.0554854	up
CDKL3	1.42	2.8989	0.0134488	0.0365026	up
ALDH2	1.42	11.1075	1.23e-07	1e-05	up
PLAGL1	1.42	11.9647	5.41e-08	6.41e-06	up
KIT	1.42	3.99321	0.00181027	0.00750995	up
TOX2	1.41	6.52596	2.93e-05	0.000354129	up
EPSTI1	1.41	2.54954	0.0256178	0.0604769	up
PLEKHA6	1.41	2.88614	0.0137702	0.0372152	up
OSR2	1.41	2.34924	0.0369154	0.0808312	up
CTD-2054N24.2	1.41	2.28031	0.041814	0.0893911	up
CENPE	1.4	14.2163	7.87e-09	2.09e-06	up
RAD9B	1.4	6.06868	5.79e-05	0.000569839	up
FMNL2	1.4	3.37186	0.00560821	0.0181784	up
RNF19B	1.39	16.0466	1.99e-09	9.2e-07	up
ELL2	1.39	9.5532	6.23e-07	2.78e-05	up
TEX9	1.39	2.59991	0.0233549	0.0563367	up
EGR3	1.39	3.56492	0.00393408	0.0137243	up
XAF1	1.38	8.98818	1.19e-06	4.09e-05	up
SLC2A6	1.38	7.43346	8.28e-06	0.000144654	up
PAG1	1.37	15.0604	4.1e-09	1.43e-06	up
GDAP1L1	1.37	3.32774	0.00608328	0.0193588	up
IL31RA	1.37	3.95355	0.00194376	0.00794941	up
MTSS1	1.37	6.2971	4.11e-05	0.000445885	up
DZIP3	1.37	5.41393	0.000160847	0.00118619	up
PPP1R15A	1.36	6.96973	1.56e-05	0.000223433	up
KLF9	1.36	11.6903	6.99e-08	7.1e-06	up
OPTN	1.36	9.36944	7.66e-07	3.2e-05	up
TFAP2A	1.36	3.57499	0.0038622	0.0135055	up
HTR7	1.36	3.70111	0.00306829	0.011339	up
PIPOX	1.36	7.76	5.38e-06	0.000109158	up
HIST1H1C	1.36	6.34745	3.81e-05	0.000424334	up
AP001816.1	1.36	5.32661	0.000185187	0.00131894	up
MAST4	1.35	2.37368	0.0353149	0.0779314	up
MORN3	1.35	2.18565	0.0495599	0.1021	up
MX1	1.35	2.90132	0.0133884	0.0363985	up
SLC25A45	1.35	3.67093	0.00324161	0.0118345	up
PKIG	1.35	6.55522	2.81e-05	0.000343244	up
CCDC71L	1.35	12.0075	5.2e-08	6.41e-06	up
HSPB6	1.34	3.0335	0.0104816	0.0299309	up
ENO3	1.34	6.93876	1.63e-05	0.000230766	up
CCL20	1.34	2.70332	0.0193057	0.0484725	up
OBSL1	1.34	7.9825	4.04e-06	9.01e-05	up
MB	1.34	2.74446	0.0178941	0.045675	up
PCDHGA1	1.34	2.28622	0.0413711	0.0886562	up
VEGFA	1.33	8.29087	2.74e-06	6.91e-05	up
PIF1	1.33	10.5325	2.19e-07	1.36e-05	up
SERPINA1	1.33	4.29417	0.00106094	0.0049842	up
NFE2L1	1.32	13.4298	1.49e-08	3.15e-06	up
GUCY2F	1.32	2.49265	0.0284313	0.0656225	up
TLR8	1.32	5.44001	0.00015425	0.0011471	up
CBLN3	1.32	2.74155	0.0179905	0.0458383	up
MS4A7	1.31	16.0312	2.01e-09	9.2e-07	up
C12orf75	1.31	7.81341	5.02e-06	0.000103762	up
LPAR4	1.3	3.1434	0.00855197	0.0253596	up
ADAM22	1.29	7.37223	8.98e-06	0.000152238	up
FSD1L	1.29	9.76171	4.95e-07	2.35e-05	up
USP6	1.29	2.19059	0.0491243	0.101484	up
WDR31	1.29	5.09982	0.000268372	0.00175394	up
ABCD2	1.29	3.62354	0.00353425	0.0126215	up
C6orf223	1.29	3.7141	0.00299659	0.0111236	up
UBALD2	1.29	13.1457	1.9e-08	3.55e-06	up
C9orf169	1.29	2.87772	0.0139863	0.0376458	up
RP11-352D3.2	1.29	7.02542	1.44e-05	0.000210403	up
STARD10	1.29	5.29829	0.000193893	0.00136465	up
KLF6	1.28	6.12845	5.29e-05	0.000535716	up
ZC2HC1A	1.28	2.59354	0.0236304	0.0567836	up
SPRY2	1.28	14.1302	8.43e-09	2.15e-06	up
CCDC17	1.28	3.5243	0.0042379	0.0145696	up
GPR113	1.28	2.71762	0.0188031	0.0474711	up
ZNF396	1.28	4.23911	0.00116899	0.00535716	up
APLF	1.27	3.42322	0.00510223	0.016868	up
HCAR2	1.27	2.70836	0.0191268	0.048151	up
ZNF165	1.27	3.82295	0.00245974	0.00953356	up
PEX5L	1.26	2.85824	0.0144999	0.0387295	up
SIPA1L2	1.26	3.10239	0.00922639	0.0270092	up
LMO7	1.26	13.0668	2.03e-08	3.68e-06	up
IQCD	1.26	2.27423	0.0422748	0.0902285	up
RND1	1.26	3.74501	0.00283291	0.0106622	up
PDE4B	1.26	3.82026	0.00247174	0.00956329	up
SPIB	1.26	10.4462	2.39e-07	1.44e-05	up
ITIH4	1.25	2.49421	0.0283503	0.0654811	up
GABRA4	1.25	4.00244	0.00178057	0.00741012	up
EGR2	1.25	3.82273	0.0024607	0.00953448	up
LRRK2	1.25	2.88162	0.0138857	0.0374739	up
CCDC144NL	1.25	3.89612	0.00215535	0.00859486	up
SRCIN1	1.24	2.30298	0.0401381	0.0864327	up
PLXNC1	1.24	9.94371	4.06e-07	2.07e-05	up
OCSTAMP	1.24	8.31326	2.67e-06	6.76e-05	up
KLF10	1.24	14.3467	7.1e-09	1.97e-06	up
GRIP1	1.24	2.51004	0.0275408	0.0639566	up
ERV3-1	1.24	3.91405	0.00208685	0.00839435	up
RP11-458D21.5	1.24	3.73169	0.0029023	0.0108556	up
XK	1.23	10.5203	2.21e-07	1.37e-05	up
PCGF2	1.23	4.37244	0.000924896	0.00450132	up
CYLD	1.23	13.1966	1.82e-08	3.48e-06	up
CTSH	1.23	13.2213	1.78e-08	3.47e-06	up
CYP1A1	1.23	2.24163	0.0448294	0.0942404	up
HIST1H2BC	1.23	5.55917	0.000127541	0.0010042	up
UPP1	1.23	4.6886	0.000535518	0.00294962	up
GPR68	1.22	12.9155	2.31e-08	3.96e-06	up
ACY3	1.21	2.72075	0.0186947	0.0472695	up
CYBB	1.21	12.0136	5.17e-08	6.41e-06	up
FPR1	1.21	2.77353	0.0169586	0.0437895	up
SLC25A41	1.21	2.45341	0.0305442	0.0694959	up
KCNK12	1.21	3.23263	0.00725097	0.0222322	up
POU6F1	1.21	5.54661	0.00013011	0.00101838	up
GNG2	1.21	11.3014	1.01e-07	8.8e-06	up
RP11-156E8.1	1.21	2.78671	0.0165505	0.0429621	up
RUNDC3B	1.2	2.64326	0.0215649	0.0528644	up
FLRT1	1.2	8.84858	1.4e-06	4.58e-05	up
TTC39B	1.2	5.39901	0.000164752	0.0012063	up
TMEM200A	1.2	5.22344	0.000219038	0.00149407	up
ATF5	1.2	10.8928	1.52e-07	1.15e-05	up
NEB	1.2	2.23729	0.0451799	0.0948871	up
FGR	1.19	9.2603	8.67e-07	3.41e-05	up
NDC80	1.19	13.0246	2.11e-08	3.73e-06	up
CD209	1.19	2.92752	0.0127547	0.034997	up
PTK7	1.19	2.2453	0.0445343	0.0938133	up
PLEK	1.19	11.6843	7.03e-08	7.1e-06	up
ITGB1BP2	1.19	2.22086	0.0465323	0.0971278	up
SCNN1D	1.19	2.69968	0.0194357	0.0487435	up
CKAP2L	1.19	12.5068	3.31e-08	4.93e-06	up
CCL3L3	1.19	2.28028	0.0418166	0.0893911	up
ARHGAP10	1.18	6.4237	3.41e-05	0.000392366	up
GLCCI1	1.18	4.32569	0.00100381	0.00477592	up
CNTNAP1	1.18	8.3691	2.49e-06	6.54e-05	up
DTX4	1.18	9.19874	9.3e-07	3.57e-05	up
DUSP16	1.18	8.31186	2.67e-06	6.76e-05	up
IFIH1	1.18	6.0334	6.1e-05	0.000592171	up
UNC80	1.18	3.17513	0.0080643	0.0241947	up
ZC3H12C	1.18	4.05809	0.00161193	0.00687193	up
FBXL13	1.18	6.18299	4.87e-05	0.000505104	up
SLC26A11	1.18	2.90301	0.0133466	0.0362997	up
ERBB2IP	1.17	16.0576	1.97e-09	9.2e-07	up
CDC42EP1	1.17	6.49487	3.07e-05	0.000365372	up
AK9	1.17	5.269	0.000203348	0.00141469	up
HESX1	1.17	4.20803	0.00123497	0.00559382	up
COL15A1	1.17	4.37156	0.000926318	0.00450659	up
PRRT1	1.17	2.34995	0.0368685	0.0807922	up
ARHGAP44	1.16	12.5154	3.29e-08	4.93e-06	up
IKZF2	1.16	4.34579	0.000969069	0.00465146	up
CDH23	1.16	2.60998	0.0229266	0.0555151	up
KLF3	1.16	7.18359	1.16e-05	0.000180913	up
C1QTNF6	1.16	2.84358	0.0148986	0.0395319	up
MFSD6	1.16	5.23205	0.000215979	0.00148006	up
NR4A2	1.16	5.80086	8.73e-05	0.00077027	up
LACC1	1.16	9.14594	9.88e-07	3.7e-05	up
SLFN12L	1.16	3.31194	0.00626321	0.0197984	up
PTGIR	1.15	7.69034	5.89e-06	0.000116127	up
PTX3	1.15	4.0517	0.00163043	0.00693299	up
CEBPB	1.15	9.07886	1.07e-06	3.8e-05	up
HIST3H2A	1.15	5.45517	0.000150546	0.00112579	up
CCR3	1.15	3.54488	0.00408109	0.0141331	up
TTC32	1.15	7.21585	1.11e-05	0.000176007	up
CD38	1.14	5.66117	0.000108557	0.000897897	up
NUTM2E	1.14	3.67537	0.00321551	0.0117605	up
HMMR	1.13	12.9868	2.18e-08	3.8e-06	up
MMP2	1.13	5.33009	0.000184145	0.00131489	up
TGFB2	1.13	2.93928	0.01248	0.0343625	up
BHLHE40	1.13	11.3299	9.87e-08	8.63e-06	up
ZFHX3	1.13	5.32779	0.000184833	0.00131766	up
RGS5	1.13	2.73509	0.0182065	0.0462819	up
FBXO32	1.13	8.4297	2.31e-06	6.27e-05	up
RLTPR	1.13	5.43466	0.000155578	0.00115504	up
ARHGEF3	1.13	16.5925	1.36e-09	9.2e-07	up
CD14	1.13	3.33796	0.00596974	0.0190845	up
JUP	1.13	3.20492	0.00763205	0.023128	up
PCED1B	1.13	4.19392	0.00126618	0.00570598	up
HIST1H2AG	1.13	5.81901	8.48e-05	0.000753395	up
FAM72C	1.13	5.07673	0.000278814	0.00180352	up
PATL2	1.13	2.88071	0.0139092	0.0375144	up
MGLL	1.12	4.59048	0.000633618	0.0033411	up
SGPP2	1.12	3.55843	0.00398104	0.0138481	up
TAGAP	1.12	13.7475	1.15e-08	2.67e-06	up
TMEM71	1.12	4.95899	0.000339124	0.00209166	up
AR	1.12	2.26473	0.0430045	0.0914767	up
A2M	1.12	2.54149	0.025999	0.0611577	up
TNFAIP2	1.12	9.90209	4.25e-07	2.14e-05	up
PRAF2	1.12	4.29027	0.00106825	0.00500336	up
IL21R	1.11	6.59091	2.67e-05	0.000331143	up
SDS	1.11	3.27116	0.00675281	0.0209812	up
DUSP6	1.11	8.75513	1.56e-06	4.87e-05	up
SFR1	1.11	5.6409	0.000112077	0.000919556	up
RBPMS	1.11	5.82009	8.47e-05	0.000752638	up
ZBTB8A	1.11	2.59593	0.0235265	0.0566163	up
CTC-241N9.1	1.11	3.03223	0.0105062	0.029969	up
C1orf213	1.11	2.85651	0.0145462	0.0388253	up
KCNG1	1.1	11.1129	1.22e-07	1e-05	up
SLC2A14	1.1	7.68939	5.9e-06	0.000116127	up
CTC-534A2.2	1.1	5.1222	0.00025864	0.00170123	up
OASL	1.09	2.41355	0.0328457	0.0735592	up
TUFT1	1.09	4.28239	0.00108316	0.00505461	up
TXK	1.08	3.62816	0.00350461	0.0125528	up
TSC22D1	1.08	7.62333	6.43e-06	0.00012263	up
ANGPT1	1.08	7.64366	6.26e-06	0.000120961	up
PTPN13	1.08	2.5113	0.0274772	0.0638536	up
GRM2	1.08	2.49154	0.0284892	0.0657332	up
RARG	1.08	8.78593	1.51e-06	4.78e-05	up
LCAT	1.08	4.80832	0.000436904	0.00252897	up
ARHGAP33	1.07	11.0975	1.24e-07	1.01e-05	up
PTGS2	1.07	3.92008	0.00206433	0.00832952	up
ADM2	1.07	5.26328	0.000205253	0.0014268	up
CSRNP1	1.07	5.53735	0.000132039	0.00102622	up
TMSB4Y	1.07	2.91166	0.0131346	0.0358185	up
KRCC1	1.07	7.76706	5.33e-06	0.000108494	up
PTRF	1.07	2.22438	0.0462392	0.0966976	up
DACT3	1.07	13.1851	1.84e-08	3.48e-06	up
HIST4H4	1.07	2.34748	0.0370334	0.0810628	up
GAB2	1.06	11.3864	9.34e-08	8.38e-06	up
OAS3	1.06	2.29732	0.0405503	0.0872145	up
RHOB	1.06	5.14794	0.000247905	0.0016484	up
HIST2H2BE	1.06	6.20412	4.72e-05	0.000492054	up
TGM2	1.06	7.37197	8.99e-06	0.000152238	up
BMPR2	1.06	8.06445	3.64e-06	8.39e-05	up
DEPDC1	1.05	11.328	9.89e-08	8.63e-06	up
PLGLB2	1.05	2.37672	0.0351203	0.0776052	up
HIVEP3	1.05	8.85484	1.39e-06	4.56e-05	up
STON2	1.05	2.4207	0.0324207	0.0728409	up
FZD7	1.05	2.74786	0.0177823	0.0454737	up
CEACAM19	1.05	3.42113	0.00512195	0.0169121	up
LOXL3	1.04	4.35591	0.000952046	0.00459135	up
GPR3	1.04	4.80497	0.000439392	0.00253673	up
EMID1	1.04	9.22507	9.03e-07	3.48e-05	up
AL049840.1	1.04	2.72137	0.0186732	0.04726	up
IFRD1	1.03	10.272	2.87e-07	1.62e-05	up
POU2F2	1.03	15.3548	3.29e-09	1.25e-06	up
PPP1R16B	1.03	12.3355	3.86e-08	5.33e-06	up
MGAT3	1.03	3.58897	0.00376475	0.013224	up
NRL	1.03	4.85981	0.000400527	0.00236589	up
DSC2	1.03	7.34002	9.38e-06	0.000157366	up
MEGF10	1.03	2.77664	0.0168614	0.0435639	up
BEND5	1.03	2.22982	0.0457896	0.0959702	up
CD163L1	1.03	2.82245	0.0154924	0.0407651	up
ITGB5	1.02	11.434	8.92e-08	8.17e-06	up
CPNE5	1.02	3.76837	0.00271532	0.010306	up
CCDC146	1.02	3.0236	0.0106756	0.0303803	up
RNF175	1.02	2.38893	0.0343501	0.0762332	up
TCF4	1.02	7.07261	1.35e-05	0.000201064	up
SYS1-DBNDD2	1.02	2.21011	0.0474374	0.0986135	up
TXNIP	1.01	15.5327	2.88e-09	1.16e-06	up
MOB3B	1.01	5.67124	0.000106851	0.000888215	up
ZNF391	1.01	3.94865	0.00196095	0.0079975	up
WWC2	1.01	7.06815	1.36e-05	0.000201854	up
CDC25C	1.01	7.30955	9.78e-06	0.000161528	up
NFIL3	1.01	12.0231	5.13e-08	6.41e-06	up
DENND5B	1.01	3.22149	0.00740183	0.0225955	up
CLEC7A	1.01	2.87344	0.0140976	0.0378457	up
SLITRK6	1.01	3.56631	0.00392407	0.0137001	up
ZNF569	1.01	5.3982	0.000164968	0.00120719	up
AC004381.6	1	10.5444	2.16e-07	1.36e-05	up
CDKN3	1	8.56799	1.95e-06	5.62e-05	up
DLX4	1	4.22751	0.00119318	0.00544356	up
ZMIZ2	1	14.5481	6.07e-09	1.89e-06	up
KLF2	1	4.12135	0.00144014	0.00629533	up
HLX	1	10.2739	2.86e-07	1.62e-05	up
EFCAB11	1	5.68016	0.000105365	0.00088083	up
EVA1B	1	5.60373	0.000118849	0.000958681	up
SKA1	1	13.8409	1.06e-08	2.52e-06	up
PTPLA	1	8.43043	2.31e-06	6.27e-05	up
TNFAIP8L1	1	13.0555	2.05e-08	3.68e-06	up
SCXA	1	5.50399	0.000139245	0.00106599	up
STK39	1	4.74299	0.000488105	0.0027486	up
TOX	1	9.80212	4.74e-07	2.3e-05	up
RP11-1055B8.6	1	3.54087	0.00411117	0.014215	up
CASS4	-1	-2.71762	0.0188031	0.0474711	dowm
CCDC136	-1	-2.60631	0.0230818	0.0558298	dowm
B3GNT7	-1	-3.29566	0.00645419	0.0202813	dowm
HMX2	-1	-4.91933	0.000362399	0.0021924	dowm
ANKRD13B	-1	-5.06134	0.000286009	0.00184377	dowm
OTUB2	-1.01	-3.1449	0.00852822	0.0253118	dowm
TRIM14	-1.01	-8.78759	1.5e-06	4.78e-05	dowm
DNAJA4	-1.01	-8.25362	2.87e-06	7.13e-05	dowm
ZFP14	-1.01	-2.21193	0.0472835	0.0983861	dowm
PTGER1	-1.01	-2.57897	0.0242711	0.0580085	dowm
CCDC103	-1.01	-2.26078	0.0433119	0.091939	dowm
PNP	-1.01	-14.0058	9.32e-09	2.29e-06	dowm
DNAJA1	-1.02	-9.11673	1.02e-06	3.72e-05	dowm
MTFMT	-1.02	-6.48779	3.1e-05	0.0003668	dowm
CCDC64	-1.02	-4.7287	0.000500124	0.00280912	dowm
N6AMT1	-1.02	-5.42934	0.000156912	0.00116234	dowm
SNTB2	-1.02	-3.68842	0.00313997	0.0115492	dowm
HSPA6	-1.02	-4.00806	0.00176275	0.00737044	dowm
MRPS26	-1.03	-10.8404	1.6e-07	1.17e-05	dowm
NT5DC2	-1.03	-11.8475	6.03e-08	6.96e-06	dowm
FASN	-1.03	-14.5091	6.25e-09	1.89e-06	dowm
HSPB7	-1.03	-3.39587	0.00536558	0.017516	dowm
PRR5	-1.03	-6.05334	5.92e-05	0.000581094	dowm
FBXL16	-1.04	-4.41231	0.000862703	0.00426911	dowm
PPP1R27	-1.04	-16.1366	1.87e-09	9.2e-07	dowm
SLC4A11	-1.05	-10.7464	1.76e-07	1.23e-05	dowm
RRP9	-1.05	-10.8018	1.66e-07	1.18e-05	dowm
MYBPH	-1.05	-7.6723	6.03e-06	0.000117851	dowm
SNRPG	-1.05	-11.7261	6.76e-08	7.1e-06	dowm
GPD1L	-1.05	-12.5315	3.24e-08	4.93e-06	dowm
RNF207	-1.05	-7.56266	6.97e-06	0.000128254	dowm
SCFD2	-1.05	-8.7079	1.65e-06	5.08e-05	dowm
TMEM104	-1.06	-11.9133	5.68e-08	6.66e-06	dowm
ADCY3	-1.06	-11.9889	5.29e-08	6.41e-06	dowm
AP1S3	-1.06	-6.72614	2.2e-05	0.000285782	dowm
ZMYND19	-1.06	-12.2548	4.15e-08	5.62e-06	dowm
PPIC	-1.06	-2.45811	0.0302831	0.0690319	dowm
ZNF556	-1.06	-5.01913	0.000306771	0.00194108	dowm
ZNF613	-1.06	-3.08042	0.00960943	0.0279102	dowm
PLXND1	-1.07	-6.69794	2.29e-05	0.000294933	dowm
EHD4	-1.07	-9.12213	1.02e-06	3.72e-05	dowm
CBX2	-1.07	-9.28556	8.42e-07	3.35e-05	dowm
ESPN	-1.07	-2.71767	0.0188013	0.0474711	dowm
RSC1A1	-1.07	-2.20231	0.0481046	0.0996727	dowm
SLC22A16	-1.08	-3.02094	0.0107284	0.0304717	dowm
PITPNM2	-1.08	-6.28048	4.21e-05	0.000452956	dowm
PYCRL	-1.08	-13.5288	1.38e-08	3.02e-06	dowm
STEAP3	-1.08	-8.65576	1.76e-06	5.25e-05	dowm
KIFC3	-1.08	-5.74596	9.51e-05	0.000818859	dowm
CYP2S1	-1.08	-4.62166	0.000600554	0.00321013	dowm
FZD8	-1.08	-2.43486	0.0315951	0.0713485	dowm
JAG2	-1.08	-8.3732	2.48e-06	6.52e-05	dowm
FLJ00418	-1.08	-3.60756	0.00363896	0.0129017	dowm
NT5DC3	-1.09	-5.48505	0.000143519	0.00108432	dowm
MLH3	-1.09	-5.7443	9.53e-05	0.000819674	dowm
LAMA5	-1.09	-3.08756	0.00948307	0.0276145	dowm
ALDH1B1	-1.09	-11.8835	5.84e-08	6.79e-06	dowm
PTPRN2	-1.09	-7.27977	1.02e-05	0.00016652	dowm
LRP5	-1.09	-10.2265	3.01e-07	1.68e-05	dowm
IL7R	-1.09	-8.70366	1.66e-06	5.09e-05	dowm
CDK5R1	-1.09	-5.26079	0.000206085	0.001427	dowm
LZTS3	-1.1	-2.79713	0.0162349	0.0423577	dowm
EEF1A2	-1.11	-8.99165	1.18e-06	4.09e-05	dowm
HSPH1	-1.11	-7.94049	4.26e-06	9.35e-05	dowm
NKD1	-1.11	-2.49068	0.0285339	0.0658075	dowm
SLC20A1	-1.11	-11.7952	6.34e-08	6.99e-06	dowm
EGFL7	-1.11	-3.89482	0.00216041	0.00860902	dowm
EPHB6	-1.12	-4.56197	0.000665514	0.0034693	dowm
BEND3	-1.12	-7.08682	1.33e-05	0.00019782	dowm
RIMBP3	-1.12	-5.704	0.000101497	0.000858779	dowm
OGDHL	-1.12	-4.3707	0.000927721	0.00451176	dowm
TBC1D3G	-1.13	-2.94175	0.012423	0.0342647	dowm
ABAT	-1.13	-3.75055	0.00280457	0.0105796	dowm
F8A3	-1.13	-2.4703	0.0296167	0.0678508	dowm
F8A2	-1.13	-2.4703	0.0296167	0.0678508	dowm
CA2	-1.14	-6.85263	1.84e-05	0.000250869	dowm
WFS1	-1.14	-3.49356	0.00448368	0.0152213	dowm
TLCD1	-1.14	-3.19415	0.00778566	0.0235129	dowm
BOP1	-1.14	-13.226	1.77e-08	3.47e-06	dowm
ISYNA1	-1.15	-5.51636	0.000136526	0.00105185	dowm
FABP5	-1.15	-16.4702	1.48e-09	9.2e-07	dowm
CROT	-1.16	-3.66445	0.00328014	0.0119455	dowm
MMACHC	-1.16	-8.62991	1.81e-06	5.3e-05	dowm
SLC15A2	-1.16	-6.45936	3.23e-05	0.00037797	dowm
CAMKK1	-1.17	-7.41014	8.54e-06	0.000148265	dowm
GAL	-1.17	-9.45004	6.99e-07	3.01e-05	dowm
TNNI3	-1.17	-3.52871	0.00420385	0.0144826	dowm
DNAJB5	-1.17	-2.73295	0.0182784	0.0464292	dowm
HK1	-1.17	-13.5178	1.39e-08	3.02e-06	dowm
POC1B-GALNT4	-1.17	-2.77114	0.0170337	0.0439661	dowm
TNNT1	-1.18	-3.92059	0.00206245	0.00832446	dowm
PTGIS	-1.18	-2.74262	0.017955	0.0457735	dowm
SKP2	-1.18	-9.7477	5.03e-07	2.37e-05	dowm
ANKRD23	-1.18	-2.35689	0.0364072	0.0800089	dowm
GNB1L	-1.18	-6.929	1.65e-05	0.00023251	dowm
KCNQ4	-1.19	-2.35576	0.0364819	0.0801467	dowm
SDF2L1	-1.19	-11.786	6.39e-08	6.99e-06	dowm
TEF	-1.19	-8.15671	3.24e-06	7.77e-05	dowm
NIM1	-1.2	-2.83005	0.015276	0.0403279	dowm
FAM98A	-1.21	-12.8374	2.48e-08	4.11e-06	dowm
LRP3	-1.21	-13.4991	1.41e-08	3.02e-06	dowm
TCN2	-1.21	-3.05139	0.0101401	0.0291945	dowm
NTNG2	-1.21	-3.03276	0.010496	0.0299567	dowm
P2RY2	-1.22	-14.0881	8.72e-09	2.18e-06	dowm
MRPL30	-1.22	-2.67424	0.0203689	0.0505679	dowm
GEMIN5	-1.23	-14.1557	8.26e-09	2.15e-06	dowm
AKR1C2	-1.23	-4.76029	0.000473963	0.00269066	dowm
TRIM9	-1.24	-6.32	3.97e-05	0.000437081	dowm
DDN	-1.24	-9.73361	5.11e-07	2.4e-05	dowm
CAMSAP2	-1.25	-3.61286	0.00360388	0.0128047	dowm
CDC42EP2	-1.25	-3.78362	0.00264129	0.010058	dowm
KIAA1024	-1.25	-4.69554	0.000529209	0.00292908	dowm
TCF15	-1.26	-2.63019	0.02209	0.0538728	dowm
ACE	-1.26	-2.29142	0.0409849	0.0880209	dowm
HPDL	-1.26	-12.7643	2.64e-08	4.27e-06	dowm
LYZ	-1.27	-19.769	1.81e-10	2.18e-07	dowm
ZNF514	-1.27	-5.78278	8.98e-05	0.000784919	dowm
OXCT2	-1.27	-5.63576	0.000112988	0.000925314	dowm
FAM222A	-1.28	-4.22055	0.00120792	0.00550017	dowm
MVP	-1.29	-10.6539	1.93e-07	1.26e-05	dowm
NCS1	-1.3	-11.6802	7.06e-08	7.1e-06	dowm
BARX1	-1.3	-11.7628	6.53e-08	6.99e-06	dowm
CHST4	-1.3	-7.1647	1.19e-05	0.000183285	dowm
GATM	-1.3	-3.34572	0.00588496	0.0188771	dowm
LRP1	-1.31	-3.33055	0.00605186	0.0192912	dowm
KIAA1462	-1.31	-5.82914	8.35e-05	0.000746154	dowm
CHRNA5	-1.31	-3.03004	0.0105489	0.030078	dowm
EXOSC4	-1.31	-16.2916	1.67e-09	9.2e-07	dowm
FAM47E-STBD1	-1.33	-6.4635	3.21e-05	0.000377356	dowm
ELOVL3	-1.33	-5.5634	0.000126688	0.000999742	dowm
UNC13A	-1.33	-2.42295	0.0322881	0.0726291	dowm
GRIN3A	-1.33	-2.22246	0.046399	0.0969105	dowm
MMP15	-1.34	-6.87417	1.78e-05	0.000245643	dowm
TNS1	-1.36	-5.79294	8.83e-05	0.000775167	dowm
LEPREL4	-1.36	-3.80858	0.00252451	0.00972494	dowm
NOS3	-1.36	-2.45598	0.0304012	0.0692536	dowm
FSTL1	-1.38	-2.5291	0.0265963	0.0622315	dowm
THBD	-1.38	-10.3689	2.59e-07	1.53e-05	dowm
HSPA8	-1.4	-9.14292	9.92e-07	3.7e-05	dowm
HSPE1	-1.4	-16.1426	1.86e-09	9.2e-07	dowm
BMP8B	-1.4	-13.6389	1.26e-08	2.87e-06	dowm
ZDHHC23	-1.4	-5.71428	9.99e-05	0.000848305	dowm
HSPA1B	-1.4	-14.2238	7.83e-09	2.09e-06	dowm
CDR2L	-1.41	-4.26507	0.00111669	0.00515848	dowm
CD3EAP	-1.41	-9.44686	7.02e-07	3.01e-05	dowm
DOC2A	-1.41	-5.60625	0.000118376	0.000958204	dowm
PRR19	-1.42	-4.6556	0.000566605	0.00306697	dowm
SEMA3F	-1.43	-4.65884	0.000563474	0.00305626	dowm
LPCAT1	-1.44	-8.95764	1.23e-06	4.19e-05	dowm
RGPD6	-1.45	-2.42245	0.0323177	0.072671	dowm
REXO1L1	-1.45	-2.53928	0.0261045	0.0613513	dowm
CNKSR3	-1.46	-2.25424	0.043824	0.092759	dowm
EDA2R	-1.47	-3.63288	0.00347452	0.0124619	dowm
EMR1	-1.47	-4.39645	0.000886909	0.00436099	dowm
LRRC3DN	-1.47	-2.7794	0.0167757	0.0433931	dowm
RASGRP4	-1.48	-9.33236	7.99e-07	3.23e-05	dowm
HIST1H2BH	-1.48	-3.1945	0.0077806	0.023503	dowm
AC024592.12	-1.5	-2.6938	0.0196474	0.0492099	dowm
LTK	-1.51	-3.52499	0.00423256	0.0145588	dowm
COL4A1	-1.51	-2.98477	0.0114715	0.0321149	dowm
KANK1	-1.53	-12.4841	3.38e-08	4.93e-06	dowm
CRIM1	-1.53	-3.20509	0.0076297	0.0231262	dowm
LBH	-1.55	-3.42004	0.0051322	0.0169291	dowm
CDON	-1.56	-3.79504	0.00258719	0.00991169	dowm
CDHR1	-1.56	-2.29418	0.0407813	0.0876329	dowm
PPP1R3G	-1.56	-12.5864	3.09e-08	4.87e-06	dowm
TMED7-TICAM2	-1.56	-2.66506	0.0207163	0.0512099	dowm
VCAN	-1.58	-4.66723	0.000555441	0.00302754	dowm
SPR	-1.58	-11.0547	1.29e-07	1.03e-05	dowm
TMEM52	-1.58	-2.7489	0.0177481	0.0454039	dowm
TPBG	-1.59	-3.19769	0.00773486	0.0233968	dowm
CSGALNACT1	-1.6	-2.4012	0.033592	0.0749117	dowm
KDELR3	-1.61	-2.41483	0.032769	0.0734369	dowm
GDPD3	-1.61	-2.88533	0.0137907	0.0372555	dowm
ASCL2	-1.61	-2.57077	0.0246394	0.0586984	dowm
EPHB4	-1.61	-12.7838	2.59e-08	4.25e-06	dowm
AP000295.9	-1.63	-3.73469	0.00288653	0.010821	dowm
BDNF	-1.64	-3.11674	0.00898443	0.0264294	dowm
CATSPERG	-1.65	-2.72117	0.0186803	0.0472691	dowm
ADAMTS1	-1.65	-10.6658	1.91e-07	1.25e-05	dowm
MEX3A	-1.65	-7.96387	4.14e-06	9.17e-05	dowm
POMGNT2	-1.67	-8.2721	2.81e-06	7.03e-05	dowm
ZNF772	-1.67	-2.73992	0.0180448	0.0459468	dowm
NDN	-1.68	-2.24969	0.0441847	0.0932991	dowm
ASTN2	-1.69	-3.72056	0.00296165	0.0110216	dowm
WDR66	-1.69	-3.01609	0.0108251	0.0306676	dowm
AQP1	-1.69	-2.90413	0.013319	0.0362393	dowm
CCDC13	-1.69	-3.65917	0.00331182	0.0120246	dowm
KRBA1	-1.7	-3.99324	0.00181019	0.00750995	dowm
TMEM74B	-1.71	-2.46166	0.0300874	0.0686802	dowm
FBN2	-1.72	-2.82328	0.0154686	0.0407268	dowm
DES	-1.72	-2.51436	0.0273238	0.0635663	dowm
HSD11B2	-1.72	-3.99839	0.00179355	0.00745225	dowm
RP11-382J12.1	-1.72	-2.54716	0.0257301	0.0606268	dowm
VIPR1	-1.73	-2.33933	0.0375843	0.0820386	dowm
PACSIN3	-1.73	-6.12744	5.29e-05	0.000536126	dowm
RAB3A	-1.75	-5.91501	7.32e-05	0.000678678	dowm
GPLD1	-1.75	-2.65541	0.0210879	0.0519348	dowm
RHPN2	-1.8	-3.0833	0.00955826	0.027803	dowm
TUBB3	-1.8	-4.06247	0.0015994	0.00682728	dowm
SLC22A31	-1.83	-2.7814	0.0167138	0.0432837	dowm
BCAR1	-1.85	-3.24802	0.00704774	0.0216742	dowm
TMEM150B	-1.85	-3.94427	0.00197645	0.00803605	dowm
TSNAXIP1	-1.88	-2.33895	0.0376101	0.0820679	dowm
CILP2	-1.88	-3.95689	0.00193215	0.0079239	dowm
HK3	-1.88	-9.09702	1.05e-06	3.75e-05	dowm
GJC2	-1.91	-2.64783	0.0213846	0.0525095	dowm
AC003002.6	-1.91	-2.29451	0.0407572	0.0875953	dowm
TUBB4A	-1.92	-2.61748	0.0226128	0.0549458	dowm
FAM90A1	-1.93	-3.0448	0.0102644	0.0294567	dowm
C17orf104	-1.93	-5.21154	0.000223341	0.00151719	dowm
C2CD2	-1.94	-5.20655	0.000225175	0.00152496	dowm
S100A9	-1.94	-8.3408	2.58e-06	6.64e-05	dowm
VWCE	-1.94	-3.25985	0.00689544	0.0213275	dowm
MPP2	-1.95	-2.73985	0.018047	0.0459468	dowm
WNT7B	-1.95	-2.59546	0.023547	0.0566553	dowm
NR1I3	-1.97	-2.61861	0.0225656	0.0548412	dowm
SCARA5	-1.97	-2.26268	0.0431636	0.091727	dowm
MAGEB2	-1.99	-2.21202	0.0472755	0.0983849	dowm
REP15	-1.99	-2.30424	0.0400474	0.0862935	dowm
PGAM4	-2	-3.70087	0.00306961	0.0113407	dowm
AC019294.1	-2.05	-2.40153	0.0335716	0.074894	dowm
C7orf61	-2.06	-2.21333	0.0471646	0.0982467	dowm
KRTAP5-9	-2.07	-2.94702	0.0123023	0.0339959	dowm
NPW	-2.11	-4.10008	0.00149569	0.00648076	dowm
ANKRD63	-2.11	-4.67605	0.000547125	0.00300071	dowm
RP11-795F19.5	-2.12	-2.26249	0.0431787	0.0917298	dowm
ALS2CL	-2.13	-4.49709	0.000744496	0.00379019	dowm
AC093677.1	-2.13	-2.44172	0.0312021	0.0706737	dowm
ITPRIPL1	-2.14	-6.7477	2.13e-05	0.000279873	dowm
CDA	-2.15	-2.49379	0.0283717	0.0655192	dowm
ADD2	-2.16	-3.04375	0.0102846	0.0294953	dowm
IL12A	-2.17	-4.53642	0.000695522	0.00359466	dowm
FAM47E	-2.19	-3.33076	0.00604951	0.019289	dowm
SLC2A4	-2.22	-3.20954	0.00756723	0.0229841	dowm
EFCAB10	-2.23	-2.67818	0.0202215	0.0503338	dowm
S100A8	-2.24	-9.88189	4.35e-07	2.16e-05	dowm
FAM124A	-2.24	-4.31705	0.00101915	0.00483411	dowm
CTC-487M23.8	-2.31	-2.25106	0.0440755	0.0931574	dowm
C9orf47	-2.33	-2.75413	0.0175776	0.0450805	dowm
ANXA8	-2.35	-3.61384	0.00359743	0.0127852	dowm
SH2D4A	-2.36	-3.88483	0.00219965	0.00873409	dowm
NUDT12	-2.4	-3.08084	0.00960183	0.0279053	dowm
CLEC5A	-2.4	-2.54458	0.0258522	0.0608555	dowm
NKAIN1	-2.41	-2.78589	0.0165756	0.0430097	dowm
WNK2	-2.41	-2.49804	0.0281525	0.0651046	dowm
LRIT3	-2.43	-3.51743	0.00429162	0.01472	dowm
DLEC1	-2.5	-3.20631	0.00761256	0.0230901	dowm
CD79B	-2.51	-2.84811	0.0147742	0.0392777	dowm
PDE1C	-2.51	-2.73935	0.0180637	0.0459807	dowm
TNFRSF8	-2.53	-9.14319	9.91e-07	3.7e-05	dowm
RIMBP3B	-2.53	-6.40645	3.49e-05	0.000397263	dowm
RGMA	-2.56	-3.36184	0.00571268	0.0184497	dowm
CTSE	-2.57	-2.91575	0.0130356	0.0356039	dowm
CTC-435M10.3	-2.57	-3.09766	0.00930747	0.0271873	dowm
SLC24A4	-2.6	-2.98684	0.0114278	0.0320127	dowm
ACTL8	-2.7	-3.29439	0.00646932	0.0203176	dowm
C6orf165	-2.7	-3.30011	0.00640143	0.0201442	dowm
TRIM71	-2.76	-3.17315	0.00809387	0.0242396	dowm
ZNF625-ZNF20	-2.8	-2.91484	0.0130575	0.0356522	dowm
NPFF	-2.83	-3.35164	0.00582107	0.018731	dowm
AC026202.1	-2.83	-3.29393	0.00647485	0.0203222	dowm
PEAR1	-2.84	-2.42786	0.0320004	0.0720919	dowm
CHRM4	-2.85	-3.47839	0.00461031	0.0155359	dowm
SLC1A7	-2.87	-3.02272	0.010693	0.0304196	dowm
HUNK	-2.89	-3.62452	0.00352794	0.0126102	dowm
AC010336.1	-3.02	-3.13854	0.00862917	0.0255543	dowm
ZNF518B	-3.2	-8.36246	2.51e-06	6.56e-05	dowm
OSBP2	-3.28	-4.17406	0.0013115	0.00586834	dowm
RP11-1084J3.4	-3.3	-2.81021	0.015847	0.0415497	dowm
MT1H	-3.4	-4.33165	0.000993383	0.00473732	dowm
ZNF668	-3.47	-2.41045	0.0330316	0.0739006	dowm
CDHR4	-3.75	-5.02115	0.000305743	0.00193803	dowm
IL12RB2	-4.01	-10.6914	1.86e-07	1.25e-05	dowm
UQCR11	-4.01	-4.50497	0.000734402	0.00375176	dowm
CTD-2545M3.6	-4.33	-4.21466	0.00122056	0.00554372	dowm
ALG9	-4.97	-4.02244	0.00171798	0.00722622	dowm
SERPINB2	-5.1	-5.77178	9.13e-05	0.000795328	dowm
SYNC	-5.33	-5.06993	0.00028197	0.00182216	dowm
PNMA6C	-5.57	-8.20856	3.04e-06	7.44e-05	dowm
