# Supplementary material for: RNA-binding protein RBM5 plays an essential role in acute myeloid leukemia by activating the oncogenic protein HOXA9
Source: Genome Biol. 2024 Jan 12;25:16. doi: 10.1186/s13059-023-03149-8 (PMC10785552; doi:10.1186/s13059-023-03149-8)
Supplement: Supplementary file 6 — Additional file 6: Table S5. The associated genes with differential splicing events in RBM5KO and RBM5 OE relative to control. [file 13059_2023_3149_MOESM6_ESM.xlsx]

## Sheet: CE
Table S5. The associated genes with differential splicing events in RBM5KO and RBM5 OE relative to control (CE: Cassette exon)
genes with altered CE in RBM5KO vs. CTRL	genes with altered CE in RBM5OE vs. CTRL
AFMID	GTF2F2
YWHAZ	APOPT1
CAPN15	SLC25A14
PWWP3A	SLC25A17
ANKS3	SLC38A9
TEX264	AC025569.1
SEC63	YARS
FAM86EP	DNHD1
RBM5	GTPBP1
CARD8	CBR4
HGS	ZNF266
OGFOD3	ICAM2
ADGRE2	DUXAP10
XPO6	AC026412.1
PFDN5	RBMS2
AC025569.1	EXOG
CLTCL1	ABCB8
ATG14	RNF185
NAAA	RSRC1
NEK6	TLE4
KCNG1	TMCC1
TRIM41	CBLB
SPAG1	DSE
RWDD3	SPATS2
ATP5ME	CCDC91
TMEM161B-AS1	SS18
KDM1B	SEC16A
AD000671.2	NCK1
FAM168B	SLC25A26
SBF2-AS1	KRBA2
SAT2	DGKA
SPNS3	PPM1N
UIMC1	ARID5B
ATG7	KIAA0040
LTBP4	PRKAR1A
PMS2CL	LRRC75B
FAHD2A	DYRK1A
KCTD3	FKBP14
PTER	ANKRD36
PPFIBP1	IFI44
RELCH	MEF2C-AS1
CAD	AC006001.2
KLF6	MTRF1
ATXN2L	IDNK
FRS3	BBOF1
TYMP	ERBB2
DPY19L2P2	PEAK1
CROCCP2	SLC25A36
SDHAP1	TMEM263
SNHG14	SATB1-AS1
C16orf86	ELMOD3
SLC2A6	PSME3
USP45	LINC01572
PSMA3-AS1	SFXN2
MSH5-SAPCD1	CCNT2-AS1
ENTR1	RFX8
C1orf52	ZNF773
ZKSCAN5	PPP1R12B
BAG6	NR2C2
ZNF789	VPS29
RBM26	DUXAP9
MS4A7	CELF1
PLB1	FAM126B
INO80E	AC108488.1
CSAD	SIN3A
PI4KAP1	C1RL-AS1
VEZT	TRAF3IP2-AS1
HECTD1	ZBTB14
C1orf162	AK9
TSPO	CTDSPL2
STRADA	GORAB
TANK	PRC1
ALG11	AC004951.2
RAB44	LRCH3
THEMIS2	PIGA
LCLAT1	LRRC69
ZNF33A	RSRP1
GGCX	FYB1
ATP11A	AURKA
ACSL4	RSL24D1
PPP6R2	DECR1
EBPL	CBY1
VLDLR	N4BP2L1
SIGLEC6	EIF3E
UBQLN1	TACC2
SNHG6	ZNF345
NPIPA1	AAK1
RHPN1	AC138207.8
LGALS8	ENDOV
TEP1	GMDS-DT
MATK	CDPF1
THTPA	SLFN13
GGT1	NKTR
C15orf40	BLOC1S5
RMDN1	ZNF195
ANXA11	CCT6B
LRRC14	ARAP3
FAM106A	TMED3
DPH7	AC096887.1
CAPN3	NAV3
PKN2	ABHD18
LINC00926	VDR
KRTCAP2	IKZF4
IRF8	SKP1
N4BP2L1	PHF5A
ALAS1	ELP2
ACAP1	SLMAP
RNASEH1-AS1	DAG1
CNTRL	MYO18A
CYBC1	PTER
NLRC5	NCALD
CUL3	TAPT1
NUMA1	GOLGA4
AL713999.1	L3HYPDH
RBM23	GAPVD1
ADGRL1	OGA
TET2	C12orf10
PEX6	RAD54B
ADCK5	PDLIM7
CS	TOGARAM1
HYOU1	IFT80
DUS4L	N4BP2L2
PTPRC	KCNE1
EPS15L1	FAM86EP
MRPL48	SPOP
OCEL1	MRPS28
HMBOX1	ITPR1
IL4R	IP6K2
MDC1	CECR2
TRIM66	PLSCR1
PLEKHM1P1	OR52K3P
PIGN	SLFN11
MPDU1	FBXL5
LETMD1	NGLY1
RCBTB2	AC019205.1
WHAMMP2	ZFAND4
RICTOR	PPP1R12A
SNHG29	PPP6C
SSR2	MRPL52
AHCTF1	RAD51AP1
C3orf33	MYO9A
GIPR	GOLGA6L5P
GNMT	FAM221A
CSF3R	NR1H3
NLRX1	ALG9
ECHDC2	ZNF273
CASP8AP2	SDF2
AHRR	NQO2
BOLA3	PUF60
SENP5	SNHG21
MYO15B	TNRC6C
RRAGB	GINS1
ARL16	MPZL1
GOLGA8H	ST3GAL6
AUP1	PMS2P10
PSMG1	AC027097.2
SLC8B1	STARD3NL
CCDC189	AL357060.1
SIGLEC17P	METTL8
TM2D3	ITPRID2
CYB561A3	RCCD1
METTL26	UBE2C
AL669831.4	NCOA7
ITGA7	AP1G1
WHAMM	ZNF518A
HMGXB4	KHK
MIEF2	ABHD6
AURKA	FIGNL1
SUPT5H	CCDC138
HDAC10	LIPT1
MTSS2	NAT1
SBF1	IFNGR2
C19orf25	SDCCAG8
RCC1	IFI16
PLPP5	SLAMF7
PIGG	FBXW11
THAP8	IL18
ZNF268	CBWD5
PCED1B-AS1	AC015468.4
ZNF575	MBNL1
HPS4	STK39
PLD3	MIR9-3HG
EIF4A2	HMBOX1
RBM12B	SREK1
SOCS2-AS1	ATAD3B
WASHC5	KIAA0586
MAST3	TMEM50B
GUSB	PTPRC
ZMIZ2	SEC61A2
FAM118B	HDAC9
TMEM179B	NBPF14
EPN2	TTC28
UBA52	ZNF691
MICAL1	CYB5R4
LCMT1	LCORL
AC105052.3	KCNG1
MMP17	FAM86C1
SMUG1	MUTYH
SLC27A3	PPARD
COX7A2	ZSWIM7
ATPSCKMT	TTC8
NAGLU	DNMT3B
TM7SF3	XRRA1
DDX58	RABL3
POLM	ATRX
PPHLN1	PPM1A
REXO4	ZNF655
P2RX5-TAX1BP3	NT5C3A
FGFR1OP2	LOXHD1
FLT3LG	RAD51C
LEMD2	DNAJC7
CHCHD7	MYB
SNHG1	STRN3
AURKB	MLLT10
SINHCAF	PRR5L
SLC7A6	EXO5
RPL30	SETD9
IMMP1L	MORN1
KAT2A	C8orf58
SCO2	IRAK4
PLCB2	ZNF75D
MFSD9	SLC25A19
TRMU	ASCC1
ALOX12	GBA2
CWC25	CENPE
LNPK	LAIR1
RCCD1	AC118549.1
ZC3H7A	PMF1
RPL23AP7	ELOC
EHMT2	CDK19
LINC00996	GALNT6
IQGAP3	PLAGL1
SCOC	SUSD1
GZF1	ATG7
MED31	MSANTD2
TMEM182	ZCCHC10
ISCU	45171
MRI1	MCRIP2
RANBP3	CATSPER2
SERINC5	ASCC2
AC005324.3	C11orf24
FOXJ2	GRB10
THAP12	DLEU1
IGF2BP3	ATP7A
TSPOAP1	ZNF148
ACAD10	PSMA3-AS1
TOP3B	TMEM161B-AS1
TRIM5	ARHGAP23
HEMK1	SLC11A1
TRMT2B	MS4A4E
ANKRD13D	LPO
EPB41L3	DGUOK
FBXO41	CBLL1
ELOVL1	FILNC1
DUSP6	COP1
AC104232.1	LDLRAD4
MASTL	NBPF12
CIRBP	HAUS1
ST3GAL6	RAP1GAP2
NFIX	RBL1
ZNF213	FAM76A
SDR39U1	ZNF852
MTRR	RHEBL1
FNBP4	TECR
LUC7L3	NAP1L4
SAT1	TYSND1
SLC35A3	PARPBP
TRIM16	ZNF83
SIN3B	EP400P1
PIGL	ZNF142
PRDM4	APP
ADAM15	LINC01012
FAM86B3P	IMMP1L
KLHDC4	MBD1
GCC2	DTX2
KTN1	PRR3
DPH5	NDUFAF6
CDV3	DNAJC24
HINFP	AGBL5
FAM189B	TBC1D2B
PCNX4	MAP2K5
EYA3	TSPAN32
ATP8B4	PPARG
ZNF185	WASH3P
PNPO	ARIH2
ASCC2	C5orf34
TRAF3IP3	ZBTB7B
PSMG4	WBP1
NF2	TMEM14C
CBFA2T2	RAB8B
RPUSD1	AKAP13
SSBP4	DNAAF4
PML	ARNTL
ABCC6	HACE1
ARHGAP44	LSS
PVT1	NLRC5
FGR	GIGYF2
LATS1	SELENOF
VPS28	PTCH1
MMS22L	URGCP
FUBP1	WDR41
CCDC93	TRAPPC13
DHRS3	RPS6KA3
PTK2B	RRNAD1
PRMT3	SLC20A1
LAMTOR4	LONRF3
TBRG1	SYNRG
NISCH	MAP3K3
PTCH1	OTUD3
CMAHP	WIPF1
POLR2J3	ZNF512
LRFN4	AC004980.1
AC126696.3	SMYD3
ARHGAP33	PIF1
PRC1	C1orf162
HSCB	JTB
IFT57	BICDL1
ELK1	ZNF268
DELE1	ZNF529
RUBCNL	LUC7L
METTL6	PHKB
USP28	SCRN3
ENOSF1	CYP2R1
IRAK1	EMSY
GLE1	ZC3H4
IPCEF1	IQGAP3
WDR49	UBQLN1
PIAS2	ZMYM4
SUMF1	CLK4
C1orf50	MEFV
ARRDC2	RBM39
MED24	SRSF11
NKIRAS2	CTBP2
ST7L	AC010132.3
TRIM37	MAP3K8
AC093157.1	RNF13
FAM210A	ATP11A
TMEM243	PPARGC1B
CREB3L4	FAM86DP
TMEM41B	GK5
CHID1	SLC25A35
IMPDH1	ACAD8
COX4I1	ZNF383
ZNF687	DCLRE1C
SMG8	POLR2J3
RPS15	SF1
ATL2	PLEKHN1
ERICH1	CCDC150
ABCA7	LRRCC1
TCAIM	ADAM8
MRNIP	ALDH5A1
KIAA0319L	PRRG1
CPM	SENP6
DAG1	EPS15L1
STRIP2	PIAS1
UBXN11	FIP1L1
RBM48	KRTCAP2
ZHX3	CPEB2
TMEM218	ABI1
C20orf194	RPP14
TFDP1	PPP1R32
TBC1D5	SETMAR
PDCD10	GOLGA3
NSMCE2	NDUFA4L2
ANAPC10	FAM118B
ENGASE	STAG2
NTAN1	FAM24B
UCHL5	MFSD13A
TARBP1	UPRT
MUTYH	PPP3CC
ZMYM5	R3HCC1L
MZF1	PIK3C2B
CD37	KSR1
AC098484.3	U2AF1L4
GOLGA2	CBWD1
DGLUCY	FTCDNL1
RABL2B	RPE
MAP3K10	BTN2A1
TYSND1	CCDC77
COASY	ATP6V1E2
ZNF875	AP3S2
PGAP2	STAG3L1
MTMR12	PMS2CL
POLR3F	SLC7A2
DDIAS	RELCH
MAPK12	ANKRD11
GABPB2	BTBD10
ELP6	PMFBP1
MAPK7	KDM6A
G6PC3	TESMIN
SLC35B1	UBE3A
INTS11	CHCHD7
SLC50A1	RUNX2
AP4B1	PREPL
SPTAN1	SNAPC5
MYCBP2	ZNF438
MANBAL	LINC01145
FANCE	B4GALT4
PPM1M	RPAIN
C17orf49	DMPK
DGKZ	GPBP1L1
ZNF714	ARFGAP2
PABPC4	FKTN
CLUHP3	PKM
ARAF	ST3GAL3
CDCA7	HIVEP3
VEGFB	ZMYM2
CHD1	NUCB2
FGD2	CDADC1
PRPF39	ARPC4
DPY19L1	SAC3D1
FEM1C	EEF1AKMT1
PHKG2	R3HDM2
BIN3	NPIPB5
KIF14	FAM72A
AKAP8L	TMEM106A
INTS3	RHOT1
FNIP1	AC090114.3
PHF3	ELF2
SNHG7	ARL6
TSC1	RIF1
MAN2C1	LIPE
AC016586.1	ZNF136
SHLD1	C1orf159
ACOX1	GZF1
KHDC4	CROCCP2
BDH2	LRRC27
FAM76A	PACRGL
GATA2	UBP1
ZFYVE26	SZRD1
LMO7	CEP44
P2RX7	RNF146
LMBR1L	SETD5
WDFY4	PPARA
ECT2	SIMC1
CA5BP1	BX890604.2
AMMECR1L	NSMCE2
AC027644.4	ACVRL1
CARS	DDX50
PHYKPL	ZNF589
FCGR1B	TSEN15
TMPO	CD44
RTEL1	PTRH2
SRRM1	MORF4L2
DIP2A	DTNBP1
TMEM245	INCENP
GHRL	NPM2
DDX55	PPP4R1
PCBP2	PAPLN
ZFP57	TMEM39B
ENOX2	MFF
R3HCC1L	CSNK2A1
MTIF2	SCMH1
LINC01578	TRMO
NOL6	AC083855.2
CD38	IFT46
NIPA2	SERPINH1
RPUSD3	SCAF11
COMT	TET2
SDHAF4	ORC3
FES	RPRD2
ARFIP2	SLC38A6
GAA	NBPF9
NOD1	SAMD10
STT3A	TANK
KIF16B	TMEM143
ZDHHC3	MAPK8
SYVN1	ZNF207
UBE2D1	CEP57L1
LINS1	ADPRH
VPS8	CDC42SE1
DCTN2	NFIC
POLH	CARD8
ITFG2	PHF20L1
NOL4L	NIPA1
PPP5C	BCLAF3
KANSL3	OAZ3
CC2D1B	MPHOSPH9
DENND6A	KCTD9
ZUP1	UBE2I
MEIS1	JPX
HSD3B7	TRA2B
LPO	IKZF1
SHPRH	CRYZL2P
DDX12P	CMC1
FRY	CRAT
RSU1	TTC3
NME6	UTRN
CD44	G6PC3
PIGO	ZMIZ2
FCGR2A	BCL2L11
DOCK5	MCM9
PCM1	PROK2
RTEL1-TNFRSF6B	CDK11B
FAM193A	SNHG17
TTL	TTLL3
AL035530.1	CDK20
SPATS2	NAA16
LRP5	HMGXB4
PCYT2	FBXO38
MRPS18A	RNF24
EIF4G1	PVR
CCDC90B	CCDC18
C2CD5	BCOR
LTC4S	RNF34
NVL	ARPC4-TTLL3
GOLGA8I	HM13
C1orf43	UBXN2B
JMJD1C	CAP1
GLI4	BRCA2
KANSL2	ARMC8
AMPD2	CAMSAP1
NRM	LY96
CDC42SE1	G3BP2
CENPU	RNF111
TOR2A	SNHG14
TMC6	RAD51D
CALCOCO1	DLEU2
SUN1	CNTRL
RETREG3	AHI1
PRKRA	INO80E
POLG	SPIDR
UROS	TCF20
ZNF664	PRPF3
U2AF1	TSC22D2
ZDHHC16	FRS2
TMEM135	UBOX5
TRIP12	CBARP
ZMYM2	CASP8
TMEM214	OXR1
ORC3	C20orf96
TMEM44	CLCF1
ZNF266	CAMKMT
STYXL1	INTS6L
SGSM2	HNRNPA2B1
SLC25A12	GIT2
WDR73	PROSER3
CLK2	DNAJC19
LLGL2	ARF4-AS1
AFTPH	PPIP5K2
CNDP2	SSX2IP
HSF2	CCDC126
GARS-DT	TTC9C
GTF3A	ZNF384
DDB2	ITGB3BP
TRAPPC8	PSPC1
CAST	ARFGEF2
PPA2	DDHD1
SMIM7	ZSCAN25
TCF12	JADE2
UBR4	MRRF
ESPL1	TPK1
RCOR3	ZNF343
NRG4	TMEM116
METTL15	ADNP
RAD51C	MAPK12
LDLRAD3	CCNE1
DENND6B	TFDP2
NUTM2B-AS1	NOD2
EIF4H	IL4R
CHKB-CPT1B	PRMT2
SUPT20H	ZNF706
NAP1L4	NBPF1
PQLC1	SLC15A3
SASS6	ZNF391
TNK2	BIRC6
MSANTD3	CLEC2D
STAT1	ADD3
MAP2K5	GPR132
RPL22	RFX2
HNRNPR	RPS6KC1
RPP38	PATZ1
YIPF1	CCL23
CCNE1	PHACTR4
ARPC1B	NEDD9
KLHL24	RAB27A
HDLBP	RBM41
SPG11	MACF1
ATXN2	CAPN3
PI4KB	LTB4R2
POLI	RCOR3
PKD1	PMS2P2
CCDC82	AC005280.3
IL21R	DGLUCY
TRIOBP	ZNF789
PANK3	GATAD2A
DNM1	BORA
CD46	TNS1
TFB2M	KCNMA1
CKLF	MECR
GGA3	C11orf74
MAP7D3	GPATCH8
NR2C2	PDE8A
CCDC125	RBMXL1
CCDC88B	N4BP2
HSH2D	TMEM234
CACNA2D4	VPS54
RNF144A	OCRL
BANP	SCAF1
ZHX1	SMPD4
LRP8	DTNB
PRKACB	ADAL
GIT1	FOXN2
POLE	AC135050.2
SLC25A15	PPFIBP1
GPSM2	YPEL5
SPATA33	XIAP
CD70	LRRC37A2
CTBP1	TCF3
ABHD14B	DDX58
URB1	THOC5
KLHL6	PLB1
TRERF1	COPZ2
DNMT1	BAZ2B
TMEM154	CAMLG
HNRNPDL	PCED1B-AS1
SFT2D2	ATP6V0B
FAF2	NBN
GOLGA8M	ATXN1
ASL	SETDB2
TMED4	NMT2
COPA	SLC9B2
CNPY3	HERC1
CTNND1	MTFP1
NPAT	TPCN2
TAOK1	MED31
DDX60L	PCNX1
VPS13B	AP006621.3
PARP9	ATG10
TMEM173	CBWD2
RNF8	BAZ1A
CSGALNACT2	FNDC3A
ENPP2	R3HDM1
FANCI	TRIM33
APEH	ZYG11A
PTGER4	FAM208B
TMEM53	ITGAE
GALNS	SUZ12P1
PRR14L	ZBTB1
MDN1	TSPOAP1
MAPKAPK5	TMPO
CDKN1A	FOSB
IFT122	CEACAM21
AP1G2	LUC7L2
ARHGEF19	PPP1R13L
ATXN7L2	ECHDC2
TTC9C	USP54
DENND2D	PCNT
LRRC28	NUDT2
LMO2	CHRNA7
TMEM159	PUM2
AKAP11	OFD1
ASB6	COA1
PIGB	KRIT1
DENND1C	SETD4
USP40	AP4M1
CCDC14	POLE2
TMEM234	RBM5
MS4A6A	KIF13B
CHD3	SIX5
PMM1	LST1
HERC2P2	ZNF280D
SDHAF2	SUOX
DCAF15	TSC1
RPAP2	TCTEX1D1
SDC2	SAP30L
WASH2P	ENTPD5
UHRF1BP1	PIGB
HDAC5	SBDSP1
AC068896.1	MT1X
AC139256.2	FLVCR2
NCAPD3	ATP6V0D1
AFF3	ZNF322
TSNARE1	PIGF
SYTL1	MEGF8
IAH1	FAHD2A
AC083855.2	SKA2
GFM1	SCOC
TRAFD1	ST7
OFD1	ZCWPW1
DAP3	ACACA
MEF2D	TUBD1
TMEM14C	MAP3K14
CHCHD10	ASPH
FOXJ3	BCORL1
EPG5	ZBTB8OS
PUM2	TMBIM1
EWSR1	RC3H1
ADGRG5	PRPF4B
NADK	ZNF33A
ZNF23	TSEN2
ZNF684	PIGN
ENKD1	ATXN2
MRPS28	COPS5
PRPF3	GOLGA2
FAM98C	DHRS4L2
ARNTL	UIMC1
REXO5	TRAF3
MTR	TULP3
NIPA1	ERMP1
TSEN2	RUBCNL
ARHGAP17	KMT2E
STX2	PPIE
SLC25A51	HBS1L
RASAL3	EP400
CHKB	MTMR14
PIGX	PRPSAP2
ZMYM6	SRC
EML3	GTF2H2
VEZF1	ZDHHC3
PTBP1	SLC39A13
EI24	TROVE2
C9orf85	REPIN1
C12orf10	STX17
CEP57	PLEKHM3
THOC5	NT5C2
TRMT11	FADS2
HOOK2	DUSP5
DEXI	NOL8
AC079594.2	TMEM126B
RABGAP1	GOSR2
VWA8	MRTFA
AMDHD2	FAHD2CP
ZKSCAN1	GOLGA8A
TMEM91	PIP5K1C
RNF41	RPS9
RER1	TTTY14
SUGP2	ZNF561
BROX	TVP23C
ZDHHC13	FBXO41
CHD2	ST7L
NT5C3A	KIAA1191
PEX16	FAM13B
TJAP1	SMG7
HGH1	TCAIM
LARP4	AC010619.2
ISOC2	SEC24B
CCDC78	SRRM1
CBWD2	ZNF420
SH3GLB2	USP53
POMGNT1	TBL1X
WRAP53	ICMT
ARMC10	CCDC125
CNNM3	PGPEP1
CSNK2A2	ASXL1
UBP1	GSE1
TMEM167B	HERC3
WDR27	AC073869.1
WDR33	TMEM150A
ATP13A2	RECQL5
GBGT1	ZNF419
SSBP3	S100PBP
AC003665.1	BDH1
TESMIN	PARP6
SNHG5	DPH5
MS4A3	ATG13
LRRC8A	KCTD17
MTA1	RSRC2
METTL2B	ANKRD10
TELO2	FAM107B
PTPN22	RANBP3
TPCN1	LRMP
TCIRG1	STAU2
MICOS10	SEMA4D
BICRAL	AP2B1
NOP56	PASK
SIDT2	PPFIA1
NEURL4	C2CD3
MLKL	LGALS8
SLC23A2	CLASP1
PTGES3L-AARSD1	HAUS2
LONP2	GARS-DT
POU2F2	TRIM26
N4BP2L2	TMUB2
ZNF106	TEX15
GTF3C5	USP28
EIF1AD	CD46
CHI3L1	ZFAS1
PCNX3	XKR8
MTMR10	CYB5RL
PHIP	APOL2
ZNF644	SIRT3
FLNA	DENND1B
DNAJC5	RPL17
SLC2A8	XAF1
AC073869.1	GSAP
GPATCH2L	MSN
MICOS13	DDX17
TMEM131	TEX30
SUZ12P1	NDUFAF5
TRAPPC3	INTS3
SLC12A9	FUBP1
RASSF4	MAP3K10
PTPRA	RABEP1
IMPDH2	USP33
PLEKHA2	VCPKMT
SLC22A4	FAM192A
AC011455.2	NUP50
MPHOSPH9	CEP63
FAM72D	UFD1
PLA2G15	POLK
KARS	MSH5
SLC36A1	MEF2C
FAAP20	SPART
ABCD4	DROSHA
PMS2P1	LTBP4
SZT2	RFFL
PIK3R5	POLD1
SLC12A7	ARFIP2
GOT1	ARHGEF11
RNF185	ELK1
HMGN4	EPN2
COQ4	SNHG8
VPS41	MADD
PPIH	PALB2
GSTM4	BDH2
ST6GAL1	INF2
LPCAT4	IL15RA
KCNC3	ZNF3
MZT2B	POU2F1
SMN2	WIZ
ZNF385A	KLF6
HNMT	AC108010.1
CPNE1	KLHL2
USP48	AHSA2P
TMEM219	FBXO33
PIP4P2	KCTD20
CENPJ	MTMR2
ANKMY2	HMMR
ICMT	BECN1
CARS2	RBM23
TTLL5	FAM45A
AIF1	ZNF767P
ACAD8	RNF138
STK16	FBXL3
CPEB2	SFI1
ZNF496	MAPK9
CNTROB	PVT1
GGT5	TCERG1
ZNF7	GATA2
ASXL1	TUG1
TAF6	GPBP1
USP4	AKR1A1
YPEL5	TNRC18
FASTK	D2HGDH
VPS36	FOXN3
SLC17A9	RHBDD1
FAM89A	GTSE1
FAM210B	TMEM43
VPS26C	CKLF-CMTM1
CEP83	APH1A
TSSC4	RERE
CTIF	DCAF10
LSM14B	ANKMY1
RESF1	WDR27
EMG1	ZNF100
NOC2L	TEPSIN
ATPAF2	HMGN1
PRPSAP2	MYL12A
ABHD14A-ACY1	LINC00926
RNASET2	EIF2AK4
PUS1	TEAD4
CDK8	HIPK3
SNUPN	POMT2
MKNK1	CCNL2
RNH1	UHRF2
C1orf159	ZKSCAN8
ZSCAN5A	KIF23
NSUN6	EDC3
SCFD2	VEGFA
DDX51	KIF21B
TMTC4	PLEKHM1P1
CARD19	LRRC20
H2AFV	FGFR1OP
ALS2	KIF16B
CYP27A1	STYXL1
USP13	SLC35B1
CEP57L1	SHISAL2A
TRAPPC10	AC011530.1
MAZ	SLC29A2
UBE2E3	TRA2A
RAB5IF	ZCCHC17
SLC35C2	DPP8
FIG4	METTL26
ADCY7	FAM104A
ZNF143	FOXJ3
TDG	SFSWAP
ORC2	STRIP1
MRPL9	TANGO2
SLC25A26	ZNF783
LYPLA1	AMBRA1
PHLPP1	USP25
TONSL	FBXL12
PHACTR4	MKNK1
MFSD14B	PILRB
SPAG7	ADGRL1
YTHDC2	WARS
PLEKHF1	TSKS
TRAIP	PIGT
CSDE1	FAM193B
ARFGAP2	EWSR1
SOCS2	ARGLU1
HACL1	PICALM
TBC1D31	FNIP1
ZSCAN32	TFDP1
SUSD3	PRKRIP1
DLST	PHKG2
PRDX5	MAP2K7
DECR2	KLHL7
TBCE	ERCC6L2
ATP6AP2	LSM14A
CERS5	OSGEP
POLB	NCOR1
EML4	RNF207
CXorf38	DHX35
FBRSL1	TP53BP1
MFNG	RNASEH2B
TAF4B	FAM53B
EEF1D	ZC3H18
HDAC9	MARK2
KCNN4	CCDC14
NCSTN	ZWILCH
SCYL2	SNRNP70
AC092724.1	MIF4GD
POLDIP3	PPRC1
NAA35	COQ8B
KIDINS220	PCBP1-AS1
AFF1	SNHG1
ETHE1	NSUN4
SLC12A6	PYROXD1
INTS8	ZNF45
EPOR	ZNF410
RPS6KB1	SCLY
MLLT10	PUM1
WWP1	ATXN2L
PRKRIP1	PPP3CB
FAAP24	C12orf73
CD300A	UGP2
ARMH1	AZIN1
PSTPIP1	CHSY1
ANKMY1	GABPB2
RRP1	HPS3
PTCD3	GPR18
STAG2	PRRC2C
FARSB	DCAF16
FAM104A	TBL1XR1
SEC16A	AFG3L1P
KIAA1191	HRAS
BCL2L13	ZNF131
TRNAU1AP	TBRG1
ZNF766	ELF4
SEPT6	SUPT20H
NT5C	QRICH1
DNMT3A	MANEAL
TDP1	LRP5
URI1	DHRSX
XPO4	RPUSD3
SGPL1	SPIN1
PHF11	ZNF26
TMEM107	PRR14L
NCOA6	RBM18
RAB28	PUS1
TOP1MT	TUBE1
RNF123	SEC31B
TTLL4	LUC7L3
EPB41	PNISR
COQ8B	GTF3C2
CDK19	HNRNPUL1
HNRNPH1	MAP3K7
JTB	VPS8
ATXN1	RNF8
TMEM70	OLMALINC
CEP250	PTGS1
ITGAE	LETMD1
NOC4L	TNPO3
PARVG	NUP62
AL365205.1	PPHLN1
AMN	KLHL17
SLC35B3	GGA1
ZNF521	DPH7
C5orf51	POLI
ACSS1	ZNF76
RASA4CP	PAK1
VARS	SPDL1
EMC1	TENT2
DPY19L3	COPB2
DSCC1	ZNF521
OGFRL1	CLDN15
TRAF3	RABGAP1L
EIF4E3	BAG1
PRIMPOL	NRG4
NIN	AFF4
CTC1	PTPA
CD83	C17orf53
HIKESHI	KCNAB2
TOP3A	MED1
NIPAL2	SLC2A8
RET	SARAF
FAM49B	PARG
BMS1	DESI2
DOK2	ERCC8
FOXRED1	RLF
LINC00662	UBR3
DAGLB	NFRKB
PAFAH2	PLD3
PARP8	PHF19
RFWD3	FNBP4
TXNDC15	ZC3H7A
GPCPD1	CARS2
FANCA	USP19
MINDY3	GEMIN7
ABCC1	SRSF3
SGK3	LIN7A
XPNPEP1	ARL11
CTDP1	FCGR1B
RNF138	LAMTOR4
MAP2K4	ZFP64
PRKD2	TCTN1
DNMT3B	HNMT
TRPT1	DTNA
ELMOD2	RWDD2B
AC006504.5	ING4
GTPBP8	CEP57
SHLD2	SHPRH
SLC35F6	MAP4K4
CEP76	ANGEL2
TADA2A	NOD1
WASHC2A	CCDC18-AS1
CHAF1B	THADA
MAP3K7	AC000120.3
SUZ12	PCM1
NSL1	ANXA6
NT5C2	FBH1
MRS2	USP10
DPP8	ZNF548
MTBP	PKN2
LINC00963	TTC38
ZSWIM8	KIF14
ALPK1	FAM49B
TMEM168	MOB3A
ALG8	RAB9A
CUL9	PI4KB
IRF1	NR2C1
REXO2	VAPA
LRRK1	GAK
DLD	MGRN1
VILL	BPGM
NAGK	NFYB
UBXN8	ESPL1
CD84	PPP6R3
C15orf41	DPY19L2P2
CHEK2	MELK
DOP1B	LACC1
CD164	ZMYM5
NEIL2	DCAF11
AMBRA1	RIDA
SPIN1	MKNK2
KLC1	STAG1
SLC2A9	CHORDC1
WDR44	EIF4A2
ACTR1B	GOLGB1
PAPOLA	KLHL24
MATR3	SLC29A3
MICAL3	ALG1L13P
NAXD	ZNF444
BUD23	GTF2IRD2B
CCDC102A	NEPRO
DHRS11	PDXDC1
BAX	CHTF8
FBXW8	ZNF185
UBE4A	DGKZ
CSPP1	COMTD1
POLK	NAGK
SIGIRR	TLK2
BRD8	DUSP6
PRKAG2	UCHL5
AARS2	IQCB1
INTS14	PKIG
ERI3	CDC25C
STAG1	DCAF17
ANAPC1	FANCL
NTMT1	POGZ
WDR41	ZNF304
MKS1	DNAJB6
DGUOK	AOAH
TPR	MAPK6
MBD1	AC068896.1
CRTC1	PTK2B
ITSN2	LRP8
WRN	CCDC130
TMEM161A	ACOX1
ZDHHC20	CCDC122
AKIP1	KDM5B
DYRK1A	TCOF1
CHURC1	44992
CNOT10	MS4A7
TEX261	PCYT2
UBE2Z	IPCEF1
ZNF512	EPS8
UBAP2L	RENBP
GNAS	RFC1
EXOSC8	CDKN1A
AC118553.2	ITGB1BP1
DRAM2	SENP1
TRIQK	MIER2
FASTKD1	ANAPC10
ZNF252P	CYBC1
RRP7BP	SMNDC1
POM121	DACH1
PPP2R5C	KDM5A
NNT	AL359915.2
E2F3	LRIF1
WDR20	KDM1A
TATDN1	GNPTG
ICK	SAR1B
CMTM7	TMEM53
RRN3	TRIM56
NFX1	PRDM4
RAMAC	ASL
PASK	GCDH
ERCC8	PPP4R3A
INPP5F	RTTN
HEATR3	INO80C
CSNK1G3	AGTRAP
DDX42	GYPC
ATG16L1	EEFSEC
YARS	BARD1
CSNK1A1	SECISBP2
UBN1	ITSN2
SELENOF	MTSS1L
ATG13	NDUFB5
ALG13	ASRGL1
WASHC2C	SLC3A2
RBCK1	TRAPPC10
IKBIP	BLOC1S6
NMNAT1	TMEM39A
BBC3	KMT5A
RYK	ADGRE5
TROAP	LCLAT1
B3GALNT2	GTF2I
PAN3	PAN3
DNAJC13	ADCK5
SLC25A23	ATF7
NCK2	TADA2A
KATNA1	ARHGEF40
ADGRE4P	TEX22
PTCD2	KDM4C
FOCAD	SLC27A5
COLQ	JKAMP
RBM41	HEATR6
SMYD5	PYM1
PAK1IP1	C6orf136
TNS3	VTI1B
SDHC	GAB2
ARHGEF40	DCUN1D4
NUDT22	TBC1D5
BCL2L12	PIP5K1A
DENND3	CWC25
COMMD4	SERPINB6
VPS13A	MRPS18A
URB2	AC079781.5
TAF5	DOP1B
YIF1A	HSH2D
ARHGAP27	ARID4A
HSPG2	MAP7D3
CRY2	MIEF2
UNC119	SHOC2
PDCD6IPP1	NISCH
SYNE3	PHF3
WDR91	TBC1D17
ASH2L	MPV17
ZNF317	KDM3A
UBL7-AS1	ITPA
LST1	CYTH1
ALOX5	CD47
BNIP2	LEMD2
UBR2	ARHGEF9
SELENOI	METTL6
PRPF18	ALPK1
TIA1	FBXO10
AMPD3	C3orf86
AGER	LINC01089
MCRIP2	MED15
SLC43A3	BIN3
ADCK1	CLINT1
NUTM2A-AS1	ATP8B4
IBTK	VRK2
RAD51AP1	ZNF516
NPRL3	THRAP3
TRADD	COQ3
DCBLD1	ZSCAN9
LARP1B	P2RX7
OXSM	FCGR1CP
SEPT2	XPO4
NAA16	CXCR2
ZNF564	STAM2
IFT52	TMEM62
DLG1	ATM
ARHGDIA	ZBTB44
KIAA1109	ECHDC1
ACOT11	TFB2M
RBPJ	STAT5A
FAAH	UBA6-AS1
CRACR2A	TASP1
MIR4435-2HG	ZFYVE26
HIF1A	AMMECR1
PPP1R12B	HSF1
ERCC6L2	ZMYND8
EMID1	ELK3
PDLIM5	MTMR10
SENP6	IDH3A
BCL6	TIA1
MAP4K4	SMAD2
STRBP	PRKAG1
TASOR	TARBP1
ABTB1	HERC2P2
DEPDC1	TM9SF4
DIMT1	C17orf58
TOM1L2	FAM160B2
TPK1	PPP2R2D
REV1	NSD2
NBN	PDCD11
POFUT2	CDK8
PLEKHG2	RABL2B
ABHD5	SNX14
C12orf4	CLN5
KIF21B	PLEKHA2
SYCP2L	GATB
TRAPPC4	WT1
AC124319.1	GLMN
BRPF3	PQLC1
JPX	ATP6V1A
SPOP	POM121
AC008755.1	SMAD4
PALB2	AC055811.2
KDM6A	SPNS1
TOR1B	NCEH1
FAM13B	NUTM2B-AS1
SLC35A1	STK38L
TCF25	JMJD7-PLA2G4B
GON4L	SPECC1L-ADORA2A
NDE1	AREL1
RPS6KA4	NIPSNAP3B
RPAP1	THAP1
KLHL35	CRELD1
CENPT	TPRA1
DCAF8	APTX
EHD2	PTPMT1
FAM149B1	KIAA0319L
RBM25	ADAMTSL5
ULK3	PRKAB1
BSPRY	ARFRP1
ARPC4	AVL9
COMMD9	LDLRAD3
PRKD3	WARS2
AP003108.2	PTPN2
OGFOD2	EXD2
CLASRP	TTI2
GLYR1	LMO2
AC093525.2	MGME1
BX890604.2	TTLL4
AKAP2	BRD8
TRIM27	MTMR11
AOAH	NECAP2
DCAF6	C9orf85
RUNX2	TMEM243
SERGEF	RNH1
TCEA2	ABTB2
TAF1D	RASGRP2
CDC16	PPP2R3C
RNF14	LMO7
CTBP2	STK4
TPCN2	ARHGEF1
MGST1	PITPNB
STX16	PIKFYVE
RFX2	GNPDA1
PCGF6	CCNY
WDR4	WDR90
IFFO1	PUDP
USP3	EIF4G1
TXLNGY	ABHD10
DDHD1	CDC16
TBRG4	SCFD1
PHC3	ZNF800
IRAK4	PIP4K2B
TMA7	ZNF213
AASDH	NRF1
ANKRD11	PHKA2
AC017116.2	GFOD2
PIBF1	RRN3
ANKRD27	HOTAIRM1
GPBP1L1	ZMYM3
GK	SRSF10
SLC25A19	ERICH1
KAT6B	SETD2
TUBGCP4	WAC
RAD51D	ZNF839
VARS2	TRMT11
HSD17B8	CSF3R
SUGT1	PRKAA1
DCLRE1C	NEK7
ENTPD1-AS1	CSNK1G1
SLC35B2	AFF3
GRHPR	ACTR3B
AL033527.5	RCC1
ACVR1B	SWAP70
ACBD4	GHRL
SCMH1	DHRS11
DIPK2A	DESI1
RRN3P2	NCAPG2
MYSM1	PNPO
HESX1	GNL2
POLL	MAGOHB
AC007040.2	EED
PKD1P6	PXK
GEMIN2	RAB4A
NIT1	SAAL1
PHF7	PICK1
WDR25	KCNQ5
PRPF38B	LAMP2
CRYZL2P	SRP9
ATP5MD	DENND1A
CHP1	SMAP1
NAB1	ACSL3
ZNF227	MFSD14B
EEF1AKMT1	ENKD1
APC	PCK2
XYLB	ETV4
RAD54L2	MYL5
AC004951.2	RNFT1
GFI1	ZNF227
DUSP22	ZDHHC20
MTMR2	TKFC
USP37	MTMR3
ADAL	MIOS
WDFY3	ZNF451
TRMT13	ZBTB40
PEX7	RPAP3
MFSD8	MSL1
ACTR3B	NUMB
MTERF4	CLTCL1
CMC1	SCAP
AC020915.1	ISOC2
TMX2	NUP85
C2orf76	SRD5A1
RIPK2	RNF144A
CCDC66	TELO2
GRK3	RNF181
PTRH1	PPP2R3B
EMSY	TSNARE1
TAF1A	LYRM1
SMURF2	RUNX1
ZSCAN30	NUMA1
HPS5	UBAP2
CUTC	CAMK2G
ANKRD16	TIMM23B
UBE3D	SEMA4B
MED13	DDX27
TTI1	MS4A3
WARS	AFTPH
EBLN3P	BTF3L4
AC011511.4	NOC3L
FIP1L1	STAT6
NFATC3	PDCD4
REX1BD	CNNM3
NDUFA2	CDR2
TESK2	POLDIP3
CGREF1	UBAC2
SUCO	DCUN1D5
RPL5	CTIF
MEF2B	MALT1
RC3H2	GNPAT
TRIM26	PHF21A
RFX1	TRAF3IP2
GIPC1	UBFD1
ROGDI	MDM2
TRAK2	AURKB
NDUFAF6	GALC
BAZ2B	PIGU
RIC1	FCGRT
CHMP1A	RALGAPA2
LIN54	GALNS
RPARP-AS1	PEX19
PRR5	CREB3L2
POGLUT3	KTN1
DNAJC4	PANK1
UBE2G1	ATAD2B
ERC1	MRPL48
MBNL1	QRSL1
EP400P1	HRH2
IL6R	CREBBP
TMEM150A	ZNF714
VCPKMT	CEP89
IFT88	SIRT2
GPALPP1	AUH
STEAP3	CHURC1
UBN2	INSIG1
KIF9	CCDC90B
SRP9	FYN
CRAMP1	DCBLD1
CCDC26	SRSF4
TMBIM4	RNF41
ANP32A	ANKLE2
PTPN3	IVNS1ABP
DHRS9	EXOC2
AC010522.1	ASB6
PEX1	ZHX3
FDFT1	DNAJB14
RAD17	SLC11A2
PHF14	HDAC6
TUBD1	MYNN
MIR9-3HG	SRRM2-AS1
TASOR2	WNK1
EIF4B	NAA40
PPARD	TGM5
ZNF587	CDCA2
ATAT1	TBCK
CCDC138	SRD5A3
SVIL-AS1	RBM6
STAG3L3	EPG5
	PLEKHG4
	HNRNPDL
	B3GNTL1
	INPP4A
	TFIP11
	EDEM2
	PHYKPL
	UBE2W
	NLN
	ZFAND6
	XPO1
	SNUPN
	ST3GAL1
	FBXO22
	GEMIN2
	TMEM91
	DCP1A
	PSMG1
	OTULIN
	COPS7B
	ANLN
	CPNE1
	AC007040.2
	PABPC4
	RAP1GDS1
	POLR2D
	DPM1
	VPS13B
	ADARB1
	ATG4A
	BTBD7
	C17orf49
	LBR
	KDM5C
	DIAPH1
	C12orf43
	RAB44
	BMP1
	RABEPK
	ODF2
	QDPR
	CFAP410
	MRPL33
	UBA7
	ZNF286B
	ZFR
	ZKSCAN1
	COPG1
	PIP4P2
	NVL
	AKR7A3
	MOB4
	ERLIN1
	PDSS2
	HPS4
	PRUNE1
	SLC8B1
	RNF10
	CTDSP2
	SUZ12
	POC5
	SLC39A9
	DONSON
	UNK
	INTS9
	FAM160A2
	KIF15
	KCTD15
	SP2
	MRPL42
	HIF1A
	PPP2R1B
	CD99P1
	MTIF2
	GOLT1B
	ARRB1
	LIAS
	ZNF638
	ATG5
	STAM
	IRAK3
	SIRPB1
	FOXK2
	ANXA2
	PTPN22
	LARP4B
	GOLGA8N
	CAMK2D
	BIRC5
	OCIAD2
	GGT5
	ZNF696
	SCFD2
	LARS2
	PTPN18
	PLA2G15
	DCAF8
	ARIH1
	DENND3
	ACOT9
	XPO6
	TOMM40L
	FAM210A
	DNAJC10
	ATP9B
	USP48
	SEC31A
	NUPL2
	BRD2
	TROAP
	TRMU
	MAGOH
	C12orf75
	SMARCE1
	NUDCD3
	PIEZO1
	SRRT
	GRIPAP1
	CHTF18
	PLGRKT
	RNF2
	GON4L
	AC246817.2
	DEPDC1
	SLC25A30
	NADK
	GRK3
	KPNA1
	KLF7
	PARL
	ST6GAL1
	VPS33A
	MRPL2
	MRE11
	FHL3
	CPM
	IAH1
	FLI1
	HMG20A
	SUN1
	RASSF5
	PRPF40A
	TRIM14
	UBE3B
	POLG
	KCNN2
	RBM25
	GALK2
	EML2
	SLC7A6
	DDX60L
	TMEM70
	AC125232.1
	ACSL4
	FGGY
	TAF11
	PIGH
	RNF220
	SRPK1
	HNRNPC
	R3HDM4
	NCOA2
	SKA3
	GCAT
	PIAS2
	ZGRF1
	CHD1L
	LINC01578
	HESX1
	COX14
	TTK
	ATG12
	SLC25A38
	GOLGA8M
	MBTD1
	TRNAU1AP
	NDUFAF1
	CBFA2T2
	HEMK1
	OSBPL1A
	DEDD2
	MSMO1
	KHDC4
	ESD
	NCBP3
	LSM14B
	PI4KA
	TAMM41
	MYCBP2
	GALNT7
	RIC1
	CCNH
	DAP3
	NF2
	RWDD4
	WDYHV1
	BCL7B
	BID
	MTHFSD
	SPAST
	PIGG
	RHEX
	UBL7
	FAM207A
	SLC50A1
	FLNA
	CNIH4
	TBL2
	TBXAS1
	HNRNPD
	APPL1
	NDE1
	ZNF480
	RHOQ
	BRD9
	RPUSD1
	GRPEL2
	ABCD4
	OGFOD2
	CDC7
	LONP2
	TATDN2
	CNOT6
	PCBD2
	ZNF317
	PTPRA
	CBS
	PLEKHG2
	SMURF1
	PIGC
	DYNC1LI2
	MPPE1
	PYCR1
	IGF2BP2
	SBNO1
	MND1
	ACO1
	SHANK1
	PPIL2
	STK25
	DIS3L2
	ARID2
	PHF12
	TMEM131
	GPD1L
	ACIN1
	WDR81
	SSSCA1
	COQ9
	UTY
	C11orf21
	MIEF1
	SH3YL1
	OSTM1
	WASHC3
	STK11
	PPP1R12C
	AGO2
	DNM1L
	ACAA1
	TAF5L
	MBOAT7
	VPS26C
	SNHG5
	STAU1
	LGALS9
	IL27RA
	DNAJC8
	DCTN4
	HNRNPLL
	MVD
	RAB18
	GATAD1
	TIAL1
	DIABLO
	SRCAP
	RNF170
	MTOR
	AGAP3
	RB1CC1
	PTP4A3
	MTMR1
	TMEM268
	IL6R
	HECTD1
	UNC119B
	RFWD3
	AL121594.1
	PHF6
	PUS7
	IMPAD1
	LRRFIP2
	ZNF627
	BROX
	RETREG3
	BCAT2
	CNEP1R1
	SPNS2
	GID4
	UMPS
	PFDN5
	ZNF740
	NPLOC4
	ARHGAP18
	EPB41L3
	CAMTA1
	SF3B1
	GSTM4
	MEAF6
	INTS10
	HEATR3
	MTO1
	CGGBP1
	POT1
	TRIB3
	IL17RA
	FAM98C
	MAP4
	BST1
	AP003108.2
	C2CD5
	UBR5
	LAPTM5
	ADIPOR1
	DVL1
	TXNRD1
	TRPM2
	TCF12
	EGLN1
	MDN1
	EGR3
	AC135983.2
	QKI
	STX10
	DYM
	FMNL1
	KDM2A
	PPWD1
	RFC5
	AC004754.1
	KANSL3
	BABAM1
	COG4
	DOCK8
	SMOX
	ATP6AP2
	TLK1
	RNF125
	MAN2A2
	SELENOT
	DDX19A
	HUWE1
	CNPY3
	MVB12A
	PITPNC1
	CCNC
	SUN2
	NLE1
	POLH
	TMEM192
	CHST10
	FLOT2
	PIK3CB
	KCNN4
	NUP58
	MFN2
	SDC2
	RCSD1
	MAIP1
	TMEM179B
	MRPS10
	GOLPH3L
	FAAH
	SASH1
	ATF2
	CLECL1
	MEF2D
	MPP1
	STAT1
	TMEM183A
	HDHD2
	HNRNPH1
	TMEM222
	PRRC2B
	SLC35A1
	CAAP1
	MYO19
	MKKS
	ACAP2
	DDX11
	PIP4K2A
	GGT1
	POMGNT1
	SNHG6
	MGAT1
	MTFR2
	ARHGEF7
	XPNPEP1
	BOLA2-SMG1P6
	PDIA5
	CASP2
	SH3BGRL
	SFT2D1
	AC036214.3
	GLYR1
	SLU7
	HIKESHI
	ARID1B
	KMT5C
	RACGAP1
	EHMT1
	PLEKHB2
	ACER3
	TAF2
	ITCH
	EFR3A
	NAE1
	SRSF7
	UBR7
	MYO6
	GLI4
	YIPF1
	FASTKD1
	ACOX3
	PCCA
	EEF1E1-BLOC1S5
	ARMC10
	UBE2R2
	CMC2
	PDE7A
	SUDS3
	HSD17B4
	SGF29
	HDAC3
	TDP1
	GATD3B
	MATR3
	IL13RA1
	SLC43A1
	DHX33
	SLC35F2
	CNOT1
	CD33
	NDUFS4
	FLT3
	NDUFB3
	TM7SF3
	NDEL1
	CDC42
	LDB1
	SLC25A23
	METTL1
	NUF2
	CLK3
	AAAS
	HDAC7
	C1orf43
	CALU
	PET100
	LONRF1
	SIRT6
	EHMT2
	GTF2H1
	TNFRSF1B
	DHRS9
	JAG1
	COQ5
	ETHE1
	SPTLC1
	ZZEF1
	ATP5MD
	STRBP
	SDHAF2
	COX16
	PRRG4
	KXD1
	C5orf51
	AL137782.1
	EFHD2
	CNOT8
	EVI2A
	SAP30BP
	GANC
	VPS36
	TRAPPC12
	PDCD10
	CPPED1
	ABCA7
	SIRT5
	C8orf76
	IFNGR1
	TMEM214
	ARHGEF6
	ELMSAN1
	PIGX
	LTBR
	MCCC1
	UBAP1
	ARAP1
	LINC00174
	POLR3H
	GATC
	OIP5
	NSMCE1
	YWHAE
	IST1
	CSNK2A2
	CASP1
	SF3A3
	EIF4E
	HENMT1
	RBM26
	SEH1L
	SMN1
	GPR107
	CABIN1
	MMS19
	TTC7A
	IARS
	UBE2A
	TCF25
	FAM204A
	DHX30
	FBRSL1
	POLR2B
	DHX9
	FES
	STARD3
	SLC35B3
	POLR1A
	NDST1
	NIPAL2
	SH3KBP1
	GLA
	SATB2
	GSS
	ACTL6A
	ARL6IP6
	FAM120A
	NFE2
	PPP2R2A
	TFB1M
	WDR43
	KIAA0100
	METAP1
	RAB5IF
	CUL3
	EMC1
	ERMAP
	SLBP
	BCAP29
	MGST2
	EIF2D
	DCTN5
	NASP
	PSMG4
	CSNK1A1
	AFMID
	PDCD7
	TPP2
	XRCC3
	SPATA5L1
	ERCC2
	BPNT1
	CDCA7
	FANCI
	UBE2E1
	LAMTOR5
	PECAM1
	UBE2G2
	SATB1
	MR1
	ADD1
	RAB34
	AK3
	DNAJC4
	CHMP1A
	CHRAC1
[truncated: 910 more rows]

## Sheet: A5SS 
Table S5. The associated genes with differential splicing events in RBM5KO and RBM5 OE relative to control (A5SS: Alternative 5’ splice site)
genes with altered A5SS in RBM5KO vs. CTRL	genes with altered A5SS in RBM5OE vs. CTRL
RFC5	RAD51AP1
CNIH4	HDAC2-AS2
APEH	VPS29
SNX17	TTC8
CAD	LPO
CAPN15	AP4M1
NABP1	LINC01572
PWWP3A	RSRP1
LMO2	NOD2
PVT1	SKA3
PFDN5	HDLBP
SPCS1	ANXA2
DCTN4	MICAL2
KIF18B	NPHP3
TTPAL	AC026412.1
TRAF3IP3	TATDN1
MAST3	UBQLN1
SAT1	DOCK7
PFKL	HPCAL1
IKZF1	BTAF1
STK36	PVT1
SDCCAG8	HERC2P3
TEX264	HSCB
DET1	KAT2A
TMEM79	P2RX4
PPP6R3	TRAPPC6B
N4BP2L2	FAM200B
SNHG5	SREBF1
PLA2G15	PTOV1
CNN2	CLK3
PTK2B	RNF13
SFPQ	PIDD1
KAT2A	GOLGA1
FAM104B	NME4
AC073869.1	STAT2
KAT6B	PDCD6
PLPP5	NUDT16L1
RBSN	MRPL9
ATP10D	CNN2
TNN	BICD1
RPS6KA4	SNHG14
KXD1	UNKL
AL391832.2	SPINT1
TRRAP	CPEB2
CHKB-CPT1B	ZSCAN5A
PRSS57	SLFN11
LILRB4	NGLY1
CMC1	NAA40
SNHG29	DENND5A
D2HGDH	TSPAN17
ZNF213-AS1	CRELD1
CWC25	TMEM175
OCSTAMP	ARHGEF40
THAP12	IFI6
RNF207	MRPL55
RUBCNL	NEPRO
LRRC47	ARID4A
SF3B1	CWC25
BSCL2	NFRKB
RHEBL1	RRN3P2
LINC01089	PTPN18
FAM219B	RFX5
PSMG1	PUM1
TEDC2	MYO15B
FASTK	SMARCAL1
CARD8	ACTR6
ILKAP	STAT6
ARPC4-TTLL3	BDH2
SNHG30	EXOG
UBQLN1	CARD19
MYO15B	IL4I1
CLSPN	CCDC91
NR2C2AP	FNTA
LARP1	ZSCAN25
ZNF213	NRM
METTL21A	SLU7
POMGNT1	GAA
CCDC14	ZNF552
HDAC10	AL121845.3
AUP1	XPO1
ALG1L13P	CNOT1
FCHO1	PHKG2
AC132938.3	BUD23
C2orf27A	PARP14
MMAB	UBE2T
TFR2	POLR3H
HINT3	GGCX
RBBP8	ADD1
FPGS	FAM86DP
TUBGCP4	PSMC6
KLHDC3	SLC50A1
CORO1A	SNHG8
WDR90	ACOX1
DLG4	PACS2
ITGAX	MYO19
TANGO2	CAPN10
PUS1	MRPL21
USP19	COMMD4
ATP2A3	GUSBP11
DAZAP1	ALG3
MACF1	IRF9
KANK1	RPL7L1
ITGB1BP1	CDK11A
LLGL2	PIGG
IMPDH1	EXOSC1
ANKRD13B	RNF31
LPGAT1	RAD51C
CREB3L4	MGME1
POMT1	PABPC4
TROAP	QTRT2
TAF6	RPP21
ABRAXAS1	STX4
NUCB2	TADA2A
YDJC	TMEM208
SNHG12	EMC4
MSH5-SAPCD1	PPIH
CD1D	RDH11
JADE2	ENTR1
DOCK2	CDK5RAP3
TSTD2	TRAPPC4
TATDN1	ARMC10
AL162417.1	TSR1
PABPC4	PPP4C
FCHSD2	PHF5A
CENPK	ELMO2
ABCA7	ACTL6A
MLYCD	PLOD3
BCS1L	DNAJC11
CCDC88C	PPIE
WDR47	WRB
TMED4	ETF1
HNRNPD	MYB
DENND1B	NDUFV2
DBF4	VARS
KIAA1109	QARS
FGR	MCM4
ARHGAP4	NDUFS8
DIP2A	RPLP0
WASHC5	SSR2
AKAP8L	RPL13A
UBR4	EEF1D
FAM168B	HSH2D
YIPF2	PPP1CC
NAPSB	APEX1
PITPNM1	UBL5
MAPK8IP3	PABPC1
RFX5	ZFAND1
RASSF4	RPS3
DNMT1	UBE2N
ZFP57	POLR2I
GALE	RPL35A
CREB3L2	PIH1D1
FAM86DP	TFRC
GALT	YIPF3
CNOT1	SDC2
MUS81	METTL26
TTLL3	PLEKHM2
AC013394.1	ODF2
CEP85	PLAU
MAN2C1	TOX4
ATPSCKMT	OS9
THUMPD3-AS1	MTO1
CCDC77	GAS5
CAMTA2	NT5C
C19orf54	ARHGAP9
ATPAF2	TRMT6
DNAJC17	EZH2
DLG1	MTRF1L
ADGRE4P	ZZEF1
TBC1D8	CDK7
YIPF1	EIF3K
TMC6	SSBP4
ITPR3	CHCHD7
C11orf54	SLC12A7
SCCPDH	KANSL2
SIDT2	ABCD4
TMEM94	CFAP410
TSPAN4	CLEC2D
UBR2	SNX14
GPBP1	XPOT
BTAF1	PAXX
MIR9-3HG	CSNK1G2
NCAPG2	UPF1
MFSD11	KDM5D
AURKB	WDR83
GCAT	PEX5
STXBP2	ZC3H18
TBC1D22B	NACA
AC135178.2	LAIR1
UBL7	UPRT
RRP9	PTPN7
TRMT2A	PLEKHB2
PEX5	LETMD1
EZH2	ITFG2
WEE1	PNISR
NFATC1	PRC1
ST6GALNAC4	NUCB2
BAG6	UBN1
ST3GAL4	INTS14
GNPNAT1	PPFIA1
AAAS	HYOU1
ATG9A	MAN2A2
LATS1	DCUN1D1
SLC12A9	NTMT1
COPS7A	CEP164
ZNF598	PHYH
AL513165.2	DEDD
MRPL9	FASTK
KDM3B	WIPF2
AP1AR	TRMT1
GGT1	SLC52A2
JTB	MS4A6A
EEF1D	CD151
PLCB2	SNRNP70
CENPT	NLRC5
GOLGA3	NSMCE2
C1orf109	RNASEH2B
PRRC2C	ACY1
YIF1A	CD37
CHTF8	TMEM134
TSEN15	CUL7
ERLIN1	PRPF38A
ENTPD4	AURKB
ODF2	ATG9A
TMPO-AS1	PPIA
TMEM87A	HUWE1
MAPK12	XAGE1A
MIB2	PPM1M
CPEB2	HAGHL
PIK3CA	METTL8
BIN2	MPRIP
KLC1	MRPL42
C6orf136	STRADA
CTC1	NLN
ARTN	RFNG
NCEH1	FANCI
U2AF1	GALT
MAP4K4	CPNE1
SIGIRR	C1orf162
MTRR	ZNF148
MIGA2	HMBS
MICAL1	MBD6
UBA6	SH3YL1
OGT	CXorf40B
SAP30L	FPGT
MFNG	SLC6A9
DPY19L2P2	POLM
FAM192A	DPH1
ANAPC4	CLDN12
EPOR	APEH
PTPN7	WDR4
ROGDI	USP37
NXT2	PEX1
GTF2H4	KLC1
STRADA	PANK2
SNHG32	TRIM24
FAM111A	CAPS
HPS4	UFD1
ACIN1	AFG3L1P
OGFOD2	SLC17A9
GSS	ZFYVE19
CIZ1	CARD8
VPS28	DPM1
CDYL	ANAPC4
IRF3	POLR2E
MKNK1	HNRNPH3
RPL5	KLHL36
MGA	AC009948.1
TMEM173	ZNF791
CBS	MMS19
GRHPR	C2CD5
PRG2	PTGDS
SLC25A1	PROSER3
GUSBP11	CCDC7
AURKA	ZNF202
NCF1	IRAK4
	SLC35A2
	SAT2
	IDUA
	AC243960.1
	IL2RG
	SFSWAP
	ZC3H11A
	ANKLE1
	STARD4
	AUP1
	LCLAT1
	C3
	MIER1
	NT5M
	RBBP5
	ZNF556
	KAT6B
	NUBP2
	DIS3L2
	EOGT
	NSD3
	APTX
	HADHA
	CLPTM1
	PARL
	ZNF341
	NOP56
	POLL
	SNHG12
	CDKN2AIP
	MLXIPL
	PLCB2
	PILRB
	MMP19
	SETD2
	USP43
	MAGIX
	HDAC10
	CSAD
	CTC1
	FANCL
	ROBO3
	CATSPER1
	DECR2
	TAOK3
	ZNF559-ZNF177
	ATG4B
	MTRF1
	MSTO1
	MUTYH
	ZDHHC3
	MUC20-OT1
	SLC44A2
	HCLS1

## Sheet: A3SS
Table S5. The associated genes with differential splicing events in RBM5KO and RBM5 OE relative to control (A3SS: Alternative 3’ splice site)
genes with altered A3SS in RBM5KO vs. CTRL	genes with altered A3SS in RBM5OE vs. CTRL
NCF1	GEN1
HYAL3	AHDC1
ANKS3	RPS15
DPM1	ZNF561
NABP1	PCBP1-AS1
ATP10D	BRD9
HGH1	ZNF846
TCF20	ABHD11
CORO1B	UROS
SP100	ATG9A
ZNF286A	GPR89B
NRG4	SULT1A1
ARHGAP9	TMEM214
PSMB9	DIAPH1
MED24	TMEM116
AD000671.2	RSRP1
MARCH7	SLC43A3
ZNF142	STRIP1
GGT1	LILRB1
PER3	ATP10D
ZNF250	CASP8
NAT9	C2CD2L
SLC29A4	HYAL3
SLC52A2	ZNF131
NFRKB	RHBDF1
RER1	ZNF133
VAMP4	NCR3
FOXP4	SLC52A2
PAPLN	CENPK
RBM23	FLT3LG
RBM5	CEP78
AL139300.1	SMNDC1
ZNF346	IPCEF1
SLC43A3	ZSCAN32
PTK2B	LY6E
ANKRD11	NUP62
ANKHD1-EIF4EBP3	PROSER3
TUBGCP2	DCAKD
FANCD2	PFAS
ZNF518A	ZNF518A
ARMH1	PROCA1
NDUFC1	TRIM33
FLT3LG	ADAM8
CHD3	SUPT20H
NOLC1	NADSYN1
EP400P1	PHB2
PKD1	ZNF7
MIB2	DPY19L3
SLC25A1	EPN2
U2AF1L4	SLC2A11
SASH3	D2HGDH
ARL16	PHRF1
PI4KAP1	CC2D1B
PRTN3	MRPL55
OPTN	NAPRT
TMEM134	DECR2
ATP11A	CAPN3
METTL26	ALAD
RASSF4	EML3
SYNE3	PDE1B
GIT2	CIITA
COX15	ZNF655
COPG1	ALKBH6
ALOX12	ZBTB8OS
SLC25A39	TMEM134
FLNA	ZNF778
FAM111A	ETAA1
ELOVL1	SLC35B1
SAMD10	GPANK1
TIFAB	OSBPL7
NUP85	RNF216
ZMYND8	B4GALT3
ZSWIM8	JMJD7-PLA2G4B
UBTF	SMYD5
TRIOBP	SFT2D1
YY1AP1	TMEM91
REX1BD	SCYL3
B4GALT3	POLG
PRSS57	TMEM268
CIRBP	ZNF512
VLDLR	HSH2D
ZNF783	FGD2
NEMF	CBWD1
NCOA6	TMEM150A
ZDHHC20	MINK1
PQLC1	PPP6R3
AP4E1	EPB41
TICRR	SEC31A
UBE2O	SAP130
EMSY	CLK3
STRN4	CCNL2
PCED1B-AS1	PHF23
ANGEL1	SLC26A6
LMBR1L	COPS5
SLC25A36	RNF44
AC003665.1	STARD3
ZMIZ2	EMC9
SCMH1	RIOK1
SLTM	WDTC1
IL12RB1	MKNK2
ANKRD13D	TRMT11
CRTC2	DNAJC10
ATP5PF	G3BP1
ESYT1	CEP76
SLC4A2	TMEM161B
AL139353.1	QKI
BSDC1	IMMT
SLC2A8	MPV17
RNF181	FUBP1
BDP1	CASP4
LAIR1	ADAM17
S100A6	SKIV2L
PHYKPL	MAP4K2
NUP210	SOX13
PHF2	SIGIRR
GIGYF1	GCDH
ZNF333	SLC29A2
SART3	TBC1D2
CRYZL1	TOE1
HECTD4	INTS13
SLC12A9	NFYC
C16orf74	MECR
ATXN2L	MUTYH
MATK	DDX39B
ODF3B	USP39
UCKL1	SNHG1
SMYD5	FCF1
RFX2	REXO1
CYBC1	NOC2L
AC104232.1	RUSC1
TRPC4AP	TNIP1
PLXNB1	POC5
NCBP1	SRRT
TRABD	PTGES2
SUGP2	ERVK3-1
SUPT20H	PSPH
ZNF558	INTS7
FERMT3	ACTR8
ZNF707	PHF8
TMEM156	BABAM1
NFXL1	RTCA
SSBP4	AFF1
SLC2A6	ERCC3
ARRB2	SHMT2
AP5Z1	DEF8
VPS29	FCHSD2
SEC16A	WSB1
PIK3C2A	BAP1
KLC1	ZMYND11
HNRNPDL	GLYR1
DSN1	ALPK1
MAN2C1	ZNF410
FAU	NT5DC2
HERC1	PRPF3
RUVBL2	TELO2
MAP4K3	KDM5D
HSH2D	CTU2
TMC8	BMP1
TSPAN32	PPP1R9B
EIF5A	IMPA1
EPG5	WDR26
PIGO	MTO1
ARHGAP4	DDX41
Z84492.2	ZNF76
CCDC88B	HMG20B
RTEL1-TNFRSF6B	PHF21A
DNAJB2	UROD
GATD1	ZWINT
NBEAL2	USP34
OCEL1	HNRNPC
ENGASE	IDH3A
UBR3	FDPS
TIAL1	TMEM173
POMT1	SIL1
CD1D	ZC3H11A
ST7L	FOXRED1
RIF1	TANK
SNHG1	L3MBTL2
GTPBP3	MXD1
RTEL1	MBD6
MPDU1	NDUFS7
AP000295.1	CARS2
ANAPC5	MEST
MAPK7	ARF4
NUTM2B-AS1	IFRD2
DOP1A	RANBP3
FAAH	DPM1
VKORC1	MVD
MINDY1	PTPN6
RANBP10	HAUS4
ATG2A	WDR75
CLDN15	MCCC2
ANKLE1	PLXNB2
SF3B1	MCM2
RNF10	SURF4
ANO8	PGD
GPCPD1	ATP5MC1
MMS19	RER1
PDCD11	NAP1L1
SSR2	CTPS1
FES	RBM23
MAP4K2	DDX3X
IST1	ITGAL
HDAC7	COMT
CEP44	APOC2
NISCH	ACTB
REXO1	EEF1D
HEXD	TECR
MINDY3	ZNF24
SH3BP2	GPAA1
TRIM41	FBXW5
WDR37	MMAB
INPP5E	ARMH1
ZFAND1	TALDO1
COMTD1	PARP8
DUS3L	CAMKK2
AKAP13	AP3D1
ADCK5	RNH1
GHDC	MBD3
PRRG4	ARL6IP4
ERCC3	SLC25A10
ECPAS	GGA2
ACSL4	LIG1
ZNF180	DAZAP2
ACADVL	ATP6V0D1
METTL16	INPPL1
SYVN1	YY1AP1
DDB2	RPL13A
EMID1	LETMD1
ETV4	EWSR1
CBX3	NKIRAS2
MYO15B	COMMD4
FBXO11	RNF181
KCTD20	LYPLA1
HOOK2	AKAP8L
STRADA	DDX42
TTLL4	CTSA
TSKS	LAIR1
RUNDC1	OGA
DDX55	TSEN15
THADA	PSMA3
PSMA1	NAP1L4
PSMC3IP	NFKBIA
PPT2	ENY2
POU2F2	CDK5RAP3
PRKCSH	PILRB
CASP9	TXNRD2
RPL27A	RPL22L1
SPAST	PAM16
GOLGA2	TRIM26
RNF167	ARFGAP2
ITGAM	THG1L
IMPDH1	GALT
FANCG	RBM42
TRIP10	ANKHD1
SNHG29	DXO
FBXO6	DRAP1
EDF1	RMDN3
GALK2	DCAF11
CCDC51	ALDH16A1
SRRT	MFSD10
NUPL2	MAP1S
ATP2B4	EIF2B2
GSE1	HMMR
TCIRG1	KDM2A
NTHL1	FCHO1
MBD6	PCED1A
AP1G2	GORASP1
RCSD1	PIH1D1
CHURC1-FNTB	TTC31
PCYT2	TPP1
ACAD10	HDHD2
PHF19	PPP4R3A
ARHGAP19-SLIT1	CTBP2
CCDC174	EMC1
RUSC1	DALRD3
ZNF280D	PAXX
GCA	SLC20A1
KIF20B	ADCK5
ACTR8	VPS35L
TANK	PTPN2
HAUS1	PLEKHH3
TOR2A	PKMYT1
SLC4A11	DPH2
PBXIP1	ZNF276
MIB1	DNMT1
ABCC6	DNAJC21
TELO2	RNF123
TSPOAP1	TARDBP
ARHGAP11A	HDAC10
DNAJA4	RPP21
RPLP0	DUS1L
NDUFS7	TRAF3IP3
TMEM245	RNF8
MAPK14	SUGP1
KIF18B	ZC3H14
GSTK1	ODC1
MTFMT	POLA2
TRAPPC10	ST3GAL3
PPP6R2	MRRF
MRS2	NECAB3
ZNF609	THOC1
GATAD2A	PKP4
UNC50	PSTPIP1
TASOR	PMF1-BGLAP
ZZEF1	ISOC2
AKAP8L	ARHGEF1
ZMYM3	C6orf48
FASTK	P2RX7
PSD4	BZW2
CXorf40B	M6PR
MRPL18	NAT9
TMEM214	KNSTRN
AUP1	ERMARD
STK38L	THOC2
WDR81	TMEM39A
MPV17	METTL3
SEL1L3	CYP2R1
KNTC1	ADAT1
VPS11	EIF2B4
RMDN1	AARSD1
RETSAT	CDK10
ABTB1	DFFB
TMEM141	SECISBP2
BOLA2	TONSL
PTPN2	MCM8
SLC20A1	VAC14
BROX	ZBTB44
USP21	GHRL
WDR6	LSM7
FOXJ3	CASP1
PIK3R5	ZZEF1
TBC1D15	POLM
USP20	TREX2
STYXL1	SMG7
FASTKD2	LRMP
NETO2	DRG2
PGGHG	RAB34
TMC6	RAD23A
TMEM50B	TRPT1
CRAMP1	SERBP1
MINK1	SEC16A
ESYT2	MTFP1
BMP2K	ARTN
TMEM175	KCNN4
PRPF40A	ING4
UBR4	PXK
MCM8	CENPV
WHAMMP2	HAGHL
SECISBP2	NME6
PIDD1	HM13
AC244197.3	SH2B1
FGD2	BLOC1S6
TRAPPC8	PLPPR2
ALKBH1	MCOLN1
SGSM2	RPS6KB2
MLST8	FADS3
PSPH	RAB5A
RBMS1	COL4A3BP
AP2A2	ACADVL
TYMP	PTPN23
PTPN3	PIGN
ESD	NCOR2
MYO1G	TRIP10
JAK1	TMCO6
NEURL4	TBC1D16
CTNNAL1	RRNAD1
ARHGAP27	EPB41L3
ATN1	OGFOD2
PIAS2	MLLT10
APOC2	PPP2R2D
RAB11FIP1	CDCA3
BRAF	CEP170
SZT2	LRRC28
LLGL1	NSMCE2
STARD7	PABPC1L
SESN1	HPS3
HECTD3	CENPT
SLC38A10	SNX13
LYSMD2	HEXDC
UBN1	ZBED5
MAN2A2	PQLC2
PKN3	IKBKG
DDX23	CHD4
ADAMTSL4	TBK1
MICAL1	LRRC75A-AS1
CELF1	POLK
RPP21	OCEL1
APRT	DDB2
SPAG5	CENPO
ARSD	CCDC138
AL512353.1	ATXN2L
AC023509.1	DDIT3
ERMP1	HERC3
SLC17A9	SH3TC1
PPRC1	TRIQK
DHRS1	TUG1
EMC9	WDR27
CD320	SETD4
YIF1A	ANKFY1
GOLGA8H	STK36
FKTN	RCBTB1
XRCC3	BOLA2-SMG1P6
AC079466.1	TMX2
ZNF512B	BAZ2B
TRMT1	PFDN5
CTC1	RPS24
EIF3J	RPLP0
MIR9-3HG	PLEKHG3
SIGLEC22P	GARS-DT
LRPAP1	DMTF1
NAGK	DPP3
DGKZ	OAS1
USF2	PPIL3
AC006538.3	STOML1
NDUFS8	IRF5
CLTCL1	SH3BP2
RAB44	TARBP2
ZDHHC6	ATG16L2
PLXNB2	INTS14
PARP11	CLK4
TMEM87A	SLC35A5
NDUFA8	POLR2J3
ANKRD10	MBD1
C1orf112	USP36
NKD2	PHTF1
DHX32	FAM24B
PSME4	ZNF746
TMEM106A	SLC25A36
SRRM2	MYB
FBXL4	CWF19L1
SIRT3	ST8SIA5
TAF1C	PPIP5K1
COMMD4	KIAA1328
MTIF3	TEFM
NFYA	FOXP4
SLC39A3	BACE1
CDK10	MMP17
CENPM	TRIM8
PGAP2	CLDND1
COQ8B	REXO5
NCF1C	DUXAP10
ESRRA	HECTD1
ARPC4	DICER1-AS1
HDLBP	TMEM231
USP16	AC009948.1
WDR62	MTRF1L
FAM135A	AFG3L1P
WDFY4	PBRM1
LYL1	RTTN
AGTPBP1	RAD52
GLI4	SDF4
NAGA	METTL15
MRPL45P2	ZFP90
BOLA2-SMG1P6	TRMT44
UBAP2L	SLC38A7
AP3D1	UPF3A
CC2D1B	SLC3A2
RPSA	NABP1
PHF7	CCNJ
PPP6R1	WASH3P
TM2D1	CORO6
SENP6	DPCD
PROSER3	POGLUT1
RHOT2	CLEC2D
SNRPB	MANEAL
PHF3	AGTRAP
TMEM198B	NSUN3
POLD2	RNASEH2B
SRSF11	ZNF202
RNASE2	TBL2
PHC3	AURKB
KLHDC3	CATSPER2
RNF135	CEP70
PLEKHG2	SYNGAP1
ST3GAL4	SHKBP1
CIZ1	SLAMF8
DHX35	ATRX
PTPN23	POT1
DRG2	PIP5K1C
AC115284.1	CCDC24
SIGLEC10	PDCD6IP
INO80E	DYRK1B
RAVER1	ECHDC1
TMX2	AGTPBP1
CDC16	MSTO1
RIOX2	TRIM74
TMEM138	S100A13
ZNF672	DNASE1
TMEM147	YPEL5
ADGRL1	PPIEL
ARRDC1	SH3YL1
VPS13A	NPRL2
RBL2	SPIN1
NXPE3	AFDN
USP33	PSRC1
QPCTL	PI4KA
PRDM4	MUC20-OT1
WASH3P	FAM86HP
MCRIP2	NUDT13
RBM47	CHFR
PCNX4	CSNK2A1
CDADC1
AC138932.1
RABGGTB
GAK
BAX
TCAIM
PI4KA
CLN3
NCK1-DT
RINL
TARBP1
IRF5
SNX1
ULBP3
TOR3A
MATR3
MEF2A
ENOSF1
MAPK12
ARRDC2
EIF4B
DPH2
TARBP2
M6PR
TCF25
NCSTN
NIT1
MKNK1
C22orf39
GOLGA8M
ATG16L2
TRIM66
ADGRE2
C14orf93
PEX1
PTMA

## Sheet: MXE
Table S5. The associated genes with differential splicing events in RBM5KO and RBM5 OE relative to control (MXE: Mutually exclusive exon)
genes with altered MXE in RBM5KO vs. CTRL	genes with altered MXE in RBM5OE vs. CTRL
NCF1	SATB1-AS1
AFMID	LINC00174
TVP23C-CDRT4	METAP1
UBP1	TRIOBP
MMP17	NSRP1
CCDC85C	MRNIP
KLC1	DDIAS
AC093668.1	GAPVD1
TENT2	TUBD1
AL139300.1	KIAA0556
MLLT10	TMEM161B-AS1
MAP3K5	PRSS36
RPL11	WASHC3
ANXA11	FLT3LG
RIC1	DNASE1
KIAA0556	TMEM241
TMEM161B-AS1	SLC25A36
LYPLA1	OSER1
CARD8	HNRNPC
ALG13	ST3GAL3
GNB1	NSUN5P2
RFFL	JMJD1C
WDR49	DPP8
DCUN1D2	TMEM116
AC068896.1	RPL18
ASCC2	S100A13
AP4E1	ARIH2
ITGA5	AC073869.1
AC078927.1	DNMT3B
AC090114.3	HAUS2
MICOS13	ELMOD3
CCDC138	NAT1
LINC00662	PSMA3-AS1
AC127502.1	STRN3
AC105052.3	CACUL1
HACE1	ASCC2
TMEM44	FAAP20
TRAF3	NEURL4
SNHG14	PCED1B-AS1
ZNF467	PLB1
HDAC9	UBXN2A
ZBTB7B	CD46
RANGAP1	KAT6B
ATG7	FAM86DP
CMC1	EBPL
GNPTAB	BCL2L11
ZNF346	TBC1D25
ANKRD13D	AC008073.3
SPAG1	IQCH-AS1
MAPKAPK5-AS1	OCEL1
SETD2	CASP8
SNHG29	SCMH1
SHC1	SPECC1L-ADORA2A
ELF1	ANKRD11
WDR41	GOLGA8B
DRAM2	TTN-AS1
PCYT1A	RAD17
HSF1	DHRS4L2
OGFOD3	AFG3L1P
PTK2B	NBN
MRNIP	OGT
DARS2	CKLF-CMTM1
RET	PCNX1
MBNL1	GRB10
B4GALT7	OGFOD2
AL031315.1	MTSS1L
NRF1	RAD51D
CLTCL1	R3HDM2
CUX1	ATP11B
PPP6R2	TCF3
GABPB2	IMMP1L
PML	XPNPEP3
KANSL2	PUS1
RBM47	DMTF1
SSBP4	ORC3
TPRA1	PCBP1-AS1
SLC25A23	CMC1
ATP5MC2	TSPAN14
NEK7	SRSF4
PEX7	HSH2D
NFKBIE	SEC24B
SDC2	GATD1
TNS3	LETMD1
TRMT1	SRSF3
YIF1A	ETHE1
SART3	ACAA1
EML3	AKR1A1
FYCO1	HNRNPM
TSNARE1	ACIN1
RING1	SLC26A6
LMO2	MORF4L2
PSPH	UQCC1
SCO2	RRP7A
UBE2D1	MNAT1
IWS1	ITPA
DUSP22	C8orf44
RNF185	DOT1L
GARS-DT	PCIF1
COX16	MPV17
BABAM1	KIF23
KATNB1	NFYC
RAB44	ZSCAN32
LETMD1	PRPF3
RNF121	MBNL1
MICOS10-NBL1	HENMT1
ZNF428	VPS26C
C1orf112	DCAF6
DDX55	KCNN2
LRMP	FLOT1
FBXO41	MPHOSPH9
LRP8	TOMM40L
ST6GALNAC6	PLSCR1
PRR5	CASP4
DCTN4	PHF21A
HMGN1	RUBCNL
LAIR1	NFKB1
VCAN	UBE2E1
PHYKPL	NT5C2
CIZ1	TARS2
TRMT2A	PLAUR
RFC2	ABHD14A-ACY1
JPX	METTL2B
RUBCNL	ACAD10
KIDINS220	ATG7
FAR1	UBXN2B
PRUNE1	TSNARE1
NCF1B	CSNK2A1
COMMD4	NASP
WHAMMP2	TPK1
ARMH1	COMMD4
ATP6AP1	GMFG
TPD52L2	BOLA2-SMG1P6
SCAP	SLC25A39
NEURL4	DENND3
LBHD1	NMRAL1
FES	LST1
CBWD2	ARMH1
PRSS57	TFDP1
AUP1	SNX5
STAG3L5P-PVRIG2P-PILRB	LSM14B
VAV1	BTBD1
SLC26A6	YARS
EHMT2	RPL10A
EXOG	MYB
MTHFD1L	SNX17
SIGIRR	COPS5
MMS19	NDUFS4
SMYD5	GAS5
AC073610.2	EMG1
ACAD10	FEZ1
PEX16	RPL10
NDUFS3	FTH1
NDUFAF6	APEX1
PHF3	SLC3A2
BMP1	EWSR1
PKD1	EEF1D
AC011455.2	SREBF2
PCNT	HM13
LINC00926	SNU13
PAM16	RNPEP
KATNA1	EIF3M
SYVN1	TCF12
HLA-E	ACTN4
HACL1	CPNE1
RAD17	CNPY3
FIG4	ATP6AP2
RAB28	PSPH
PBX3	HIKESHI
POLR2J3	FAM49B
BORCS8	MVB12A
SHARPIN	DRAM2
DPP8	RNF138
ETV4	ATP8B4
TEX264	APH1A
RBBP8	ITGAL
ARID5A	CD74
POLD1	HDAC10
PFDN5	RPS6KA1
SNHG17	TTC7A
BX890604.2	UBAC2
SMARCC2	PDLIM7
PPP1R8	MAP4K4
NLE1	GTF2I
USPL1	FOXN3
BRCC3	UQCC2
CDKN3	RBMS2
HAUS5	GNPAT
SMPD4	ATG5
ZNF266	ZNF384
NFATC3	SP2
BOLA2	RAP1GDS1
OCEL1	BLOC1S5
GABPA	VPS13B
NTAN1	ASAH1
ISY1	SENP6
PAK1IP1	ZFAS1
AL137058.2	RRM2B
ITGA7	ZNF655
ADCK1	AUP1
NME4	PPP1R9B
MANBAL	IKZF1
PPP1CA	ACP1
FBRSL1	RASSF4
USP10	NPRL3
EIF2B4	LIG1
WARS	TTC1
CAMTA2	HMGN1
PTPN7	RBM23
PDLIM7	PARP8
MAPK12	AC007040.2
ADAM15	BRF1
VPS28	UBE3A
PIK3R5	ELF2
LINS1	CCDC91
USP4	PEX16
TCIRG1	MTRF1L
PAN3	ABRAXAS1
BRD2	MLLT10
AC015468.1	ZC3H11A
DOK2	LAIR1
STK25	BCL7C
PHF10	RPAIN
DGKZ	FAM45A
IMPDH1	CAAP1
AC005670.2	EDEM2
PTPRA	TBC1D5
GLE1	ARMC10
THAP12	IQGAP3
FANCG	PIF1
RETSAT	RCOR3
FLOT1	PI4K2A
HSH2D	ZNF250
TMEM214	CBX4
CDC7	ZNF276
ERC1	SNHG14
ZNF316	PHF20L1
LMBR1	ADAL
MFSD10	SHMT1
SNX5	RANBP3
LGALS9	TRIM14
PTPRC	MAP4K2
CC2D1B	PLCG2
EPC1	ABHD18
UBA52	ITGB5
AC117378.1	LRCH3
ARHGAP26	GIPC1
UBR2	ANXA2
TBCE	NDUFAF5
HSPB11	RUNX2
CCDC61	RPP14
GMCL1	EMID1
PBRM1	CD47
ATP5PF	PPARD
SFXN5	ZNF10
ASAH1	DECR1
EIF4G3	PURPL
MATK	ZNF518A
PLD3	ICE2
KTN1	ATXN3
ARHGAP4	C17orf53
HTD2	IRF7
GAS5	TRPM7
FAM189B	GOLGA8M
TREM2	PHYKPL
ZBTB8OS	AC243960.1
MICAL1	AURKA
PAIP1	MBP
MARK3	ZBTB8OS
RECQL4	FAM86C1
HDAC10	SPTLC1
MRPL18	POM121
AC139256.2	THOC1
SCAMP4	STAG3L1
ENOSF1	NPHP4
BCL2L12	ZNF431
DNM1	SGK494
FOXK2	BBS1
TEX30	CNOT2
AFF1	SRP54-AS1
ZNF480	IRAK4
PPHLN1	SNHG1
PLEKHB2	ZNF420
AC016586.1	AP3S2
KAT2A	SPATS2
UBA3	IL11RA
PRPF4B	ST8SIA5
ZNF180	RBM5
TUT4	DUXAP10
RTEL1-TNFRSF6B	ENTPD5
TUBGCP4	AC126755.1
WASH9P	AD000671.2
VPS13B	RCBTB2
CSF3R	KDM6A
NUTF2	GIGYF2
REX1BD	AC025569.1
SNHG1	TMEM14B
GON4L	DAG1
ZC3H11A	SEC31B
SEC16A	CBWD6
KMT2D	PLAGL1
GOLGA8M	AIFM3
SETDB1	SPOP
ADGRE2	NRG4
MEF2A	WARS
TCTEX1D1	NSD2
ACAP1	L3MBTL1
RCBTB2	SS18
PLEKHO2	PHF20
HDAC8	PAK1
CD164	ELOVL5
CD33	KIAA0586
AP000781.2
MYSM1
MPHOSPH6
RBM5
AC013717.1
CAPN15
PCED1B-AS1
CEP85
ETFA
ENDOV
NDUFAF5
KIAA1191
MTHFSD
FAM168B
IBTK
CSGALNACT2
CLK2
EIF4G1
LSM2
POLR2J4
CHI3L1
ODF2
TYW1
SELENOI
TIPIN
CD44
PHKG2
AP3S2
FOXJ3
PSMG1
ATXN2L
C11orf74
SPHK2
CNOT8
FAM126A
HEATR5B
TET3
RELCH
MARCH2
PI4KAP2
PIKFYVE
COP1
AC079594.2
UTP20
AC023509.1
KNSTRN
WASH8P
PEX1
BTN2A1
NIPA1
PWWP3A
SGO1
EPG5
XPO6
AD000671.2
MDC1
SUSD3
FAM106A
MKNK1
RPS6KC1
AC092881.1
MRPL48
ABCA7
INPP5B
PURPL
YWHAZ
AGER
SEMA4D
NIPA2
NAAA
HMGA1
PSMA3-AS1
CUTC
PTPN3
TRIP12
RPL7A

## Sheet: RI
Table S5. The associated genes with differential splicing events in RBM5KO and RBM5 OE relative to control (RI: Retained intron)
genes with altered RI in RBM5KO vs. CTRL	genes with altered RI in RBM5OE vs. CTRL
AL162417.1	PGAP1
RBCK1	RAB26
RUSC1	ALS2CL
FADS3	ERICH1
MYO15B	PDZD11
SLC4A11	RUSC1
ADD1	ADAM8
KAT6B	ISYNA1
PI4KA	CD46
RHOT2	ISCU
ZNF142	RPL27
TMEM79	IL32
MLST8	DNASE1
PSMG4	FSTL3
FKBP11	FADS3
ELOC	RSRP1
IZUMO4	LINC00618
WSB1	CIAO3
SNHG1	PPOX
NRDC	RPP21
FAM200B	FXYD1
TEX264	ADD1
CPSF1	BAP1
CCDC9	NEURL4
GOLGA8I	DDX17
INO80E	TRAPPC2L
NUP85	NKTR
SNHG14	OGT
SGSM3	C8orf33
FKBP2	EPS8L1
PSPH	CNNM3
NECAB3	MAPK12
ZNF598	WDR55
SLC35B2	MTO1
PKD1	REC8
IGFLR1	INTS6L
ARMH1	PIDD1
DGKZ	ZNF655
USP20	LMF2
BCKDK	RHBDF2
MTHFD2	DECR2
ISYNA1	NUP62
SMIM29	CCDC78
PPM1M	NSUN5P1
ANKRD13D	NUDT5
RGL2	WDR6
FANCL	DPP7
MICAL1	ALDOA
WRAP53	IRF7
FDFT1	PEX1
SARS2	FCHSD1
JPX	NAPRT
CLEC2D	MAP3K6
SNAPIN	ABHD11
UBA7	GBAP1
ZBTB48	CC2D1A
CDCA7	ULK3
TSPAN32	SREBF1
FBRSL1	GLYCTK
KANSL2	DGKA
RASSF4	CPNE1
RPL10	OCEL1
ANAPC11	44991
DOCK6	WDR90
REX1BD	CDK11A
GBA2	RBM25
BAX	DPH1
DCUN1D4	SKIV2L
DNAJC4	HDAC10
ABTB1	PINK1
FCHSD1	CC2D1B
TEPSIN	DENND4C
PGGHG	ZCCHC8
POLE	PPP1R16A
SH3BP2	PER1
AP1G2	ATG4D
GTPBP2	QKI
DNAJB12	ARGLU1
NAT9	HAGHL
TMEM41B	MRPL23
MYO1G	YDJC
NELFE	TSEN2
SPNS3	GET4
SAT1	FUS
ACAD8	TPM3
RAB24	LDHD
RAB4B-EGLN2	MSL3
WDR62	RBMX
MOV10	KCNQ3
TCIRG1	KLHDC4
AC138932.1	COQ6
SASS6	RBM39
CHKB	NPEPL1
PMS2CL	AMT
HAGHL	AKAP8L
MAT2B	TRABD
RPRD1A	MUTYH
TBC1D10A	MYD88
NPEPL1	HNRNPH1
MED15	PSD4
EIF3B	PPM1M
TNFAIP3	TMEM259
ITGAX	BRAT1
HSPG2	NIT1
EIF4A2	POLR1C
MLXIP	C1orf35
RASGRP4	SHPRH
HM13	CEP164
SEPSECS	DDX39A
LIN37	NOP16
RPS9	BDH2
DPM2	RAD9A
SUGP2	TRPM7
DDX56	DHX57
CIT	LLGL1
CUL9	DDX24
AMT	DUS1L
ALAD	ANKHD1-EIF4EBP3
RTF2	EIF3B
PSME2	TUBGCP4
EME2	TKFC
RAD54L2	ANKZF1
ARRB2	TRPT1
SIRT3	BBS1
NSMAF	PTGES2
MYSM1	UNC50
SSR2	FBXO9
HERC2P2	ARL16
NUP62	LUC7L
GCA	ID1
ORC2	WDR11
ARHGAP9	SYVN1
RNF207	MARS
ACAP3	UAP1L1
FLAD1	JMJD8
DDIT3	CPSF1
ALS2	RPAP1
APEX1	RBCK1
YDJC	XPOT
LILRB4	PRPF4B
NCF1	SEC24C
NAPRT	VPS16
ARL16	DDX3X
ZNRD1	MCRS1
NBEAL2	RPL3
METTL17	SLC12A4
ARHGEF40	LARP4B
BRF1	TMEM173
RECQL5	THOC6
HDAC5	EIF2B5
SCRIB	LMNA
TSC1	FLOT1
EML3	UROD
MATK	FBXW5
TRMT112	HMBS
AC025165.3	UBXN4
C11orf98	CCAR2
LRRC57	MAF1
FAM98C	SREK1
FAM219B	PILRB
TIMELESS	RAB4B
EDC4	BRF1
NOP2	DDX5
HMG20B	P2RX4
CWC22	EIF2B4
ETV5	MYO15B
NDOR1	PPP4C
PPP1R12C	IMPDH2
ASPSCR1	HAUS7
RECQL4	GAS5
SEC63	SPAG5
BMS1	BAZ2A
TRAPPC6B	DENND1C
ABHD11	SBF1
FASTK	CDK5RAP3
CHTF18	GON4L
ABCC10	TCIRG1
SUN2	USP42
NAGK	UHMK1
PRIMPOL	ANKRD28
JAG2	RAB11FIP1
MYO1C	SIRT6
MAN2C1	WDR46
LRCH4	L3MBTL2
DGKA	CASP2
DCXR	MKRN1
TBC1D17	SYTL1
SLC2A5	RHOT2
TIAL1	MKNK2
AL133410.3	DDX47
ROGDI	PNKP
DNPH1	VPS28
PLXND1	LRRC57
UNC13D	INTS11
ABHD17A	PTPN6
SMYD2	AUP1
MAP2K7	MGAT4B
ARHGAP4	UBXN1
TPTEP2-CSNK1E	DCAF13
SF3B1	FZR1
ARHGAP21	ILF2
ARFRP1	ERCC2
SNHG5	DCXR
MUS81	RSRC2
TIMM9	MRPL2
TMEM214	TSC2
LMF2	CHCHD7
AC068831.7	NDUFV1
EHMT2	USP5
ERLIN1	TNS3
DSN1	TBCE
NR2C2AP	RNH1
MLX	PFKL
MFSD10	PDXDC1
CC2D1A	IMP4
USP3	USP14
TNPO2	NARS
DUS3L	HMGN1
CUL7	TCOF1
NDST2	MED17
CEP164	KDM3A
FANCD2	UBXN6
ATF4	PRRC2A
AP5Z1	YBX3
TMEM173	DNMT1
DDX39A	QARS
TMEM138	PKD1
ARHGEF1	BIN2
CCDC88A	TTC19
SNX5	CLIC3
WDR12	ASCC2
CYBA	SRRM1
ZWINT	NUP88
PMAIP1	LONP1
SF1	MRPS22
GRAMD1A	PRPF31
UQCRB	TPP1
PKD1P6	LTBR
FGD2	METTL17
PRKCSH	PMPCA
PRMT5	GPATCH2L
EXOSC10	CAPN2
TJP2	DDX23
CENPT	CCNDBP1
TMEM141	UBL5
MTX1	TUBB6
DDX11	GTF2F1
DOCK10	ABHD16A
CALR	NR1H2
SLC43A3	IDH3B
NOP56	SMPD4
COPS6	GRK2
MAN2A2	NDUFS7
AUP1	EIF4G1
MARS	EIF4A1
MAPK8IP3	ILVBL
UCK1	MAEA
PGAP2	BCKDHA
WASH9P	ARHGEF1
NPIPA1	DCTN2
INTS11	ARHGDIA
LPAR2	NDUFS3
AACS	SLC25A1
LMO2	DNAJA3
MAF1	UBE2T
PSD4	MRPL20
TNFSF13	MCM7
EIF2B4	RBM8A
EMC9	DDX41
ZNF692	RPS2
AL590764.2	MYO1F
CDCA2	RRM2
R3HDM4	EFTUD2
IDH3B	UBE2Q1
NKIRAS2	MICU2
SRRM2	HADH
PTGES3	PTBP1
AP3D1	ARHGAP45
HELZ2	HAX1
AL022238.4	ATP6V0B
TMEM131	PSMB10
CSF3R	HSPA9
FLNA	STMN1
GPR108	CORO1A
ERMARD	FCGRT
RPL18A	EEF1D
PHKG2	VIM
TFRC	SNHG5
ADAMTS1	HNRNPU
CC2D1B	ANAPC5
SHARPIN	BUD23
TYMP	LRRC75A-AS1
BAZ1A	HDGF
VILL	URM1
SAMHD1	EIF3M
SRSF5	NELFE
PDCD2	PNISR
AL096870.1	THOP1
TMTC4	ZYX
GSTK1	AKR1B1
NCK1	REPS1
WARS2	NUBP2
IFT172	MAU2
ATG13	POLD1
TRIM41	GPAA1
DEF8	CTPS1
AC010442.1	LGALS9
AKR1C2	SLC25A3
RPL36A-HNRNPH2	JTB
AP000763.3	KCNN4
MYD88	HTRA2
PLXNA3	SUN2
HDAC10	RTF2
SAT2	SLC29A1
ZC3H11A	PI4KAP2
PRMT2	CLN3
GALT	TJAP1
PACS2	IBTK
UBR4	CLCN7
ERCC5	PIP4P1
SEC31B	NCF1
STAT2	RNASEH2B
NGLY1	SOCS2
DEK	REX1BD
CYP4F26P	HYOU1
RASSF7	NUP54
POLR1C	ZFAND1
SUPT7L	DGCR2
CD37	WDTC1
SETDB1	DGAT1
ATAD3B	ICAM3
CBS	SNHG12
AC093512.2	SLC2A3
KRTCAP2	PTMA
RPL12	ARL6IP4
KLHDC4	CLPTM1L
VPS28	WAC
ST14	TARDBP
OGT	RELT
ZBTB17	MEN1
ACIN1	TFAP4
NPC1	CDCA7
CDK5RAP3	CHTOP
PRPF39	NCAPH2
KMT2D	SLC25A39
AKT2	CYTH2
NAA40	DMAC2
VASP	STARD3
HDLBP	MPDU1
HECTD3	CCDC28B
IRF8	TMUB2
SPINT1	CHTF18
TARBP2	NARF
SNX16	MED25
VPS45	CNOT3
GATD3B	MINK1
EME1	SMYD2
TROAP	ZWINT
RPS6KB2	STAT6
GRK2	NSUN5
NSD2	SRSF1
COASY	DRG2
KLHL36	PTCD3
RBM5	MTA1
DNMT3B	IRF3
TIMM10	PIN1
TSPOAP1	RPAIN
CHKB-CPT1B	POP5
FAHD2A	MIB2
VPS26B	HDAC7
THOC2	DCTN1
AKAP8L	ADAMTS1
CPD	PRIM1
CIZ1	RNF123
EHD1	SCARB1
KIAA0100	FTSJ1
NCAPH2	CNPPD1
PCED1A	BMI1
SMIM19	FES
PHF19	PPP1R7
CTC1	SIDT2
ADGRG5	ZFYVE19
PRKRA-AS1	BHLHE40
VLDLR	PREX1
FES	GALE
PLCB2	SORBS3
FGR	MROH1
TAF11	RPS6KB2
EVL	PITPNM1
PTOV1-AS2	COQ8A
MZF1	CEP95
TBC1D9B	EDC4
SLC11A1	NUDT8
ARRDC2	ABCD4
ANKRD13B	HMG20B
MATR3	MAP4K2
KDM5D	PABPC1
PIGO	TAZ
MLLT6	PIH1D1
MYO9B	SF3B1
GOLGA8M	NPRL2
ELP2	ARHGEF40
YJEFN3	METTL23
SENP3	KLF6
HES6	ITGA7
PPP4C	HEMK1
EIF3A	MIF4GD
ACTG1	IQGAP3
RP13-279N23.2	SLC35A5
BRD2	CDK10
MED12	TPCN1
POLR2E	RPL13A
TUBGCP6	CTC1
MAPKAPK2	RNF44
PARP9	DPAGT1
LLGL1	MTMR11
EEF1B2	MED15
PTCD3	TRIM33
MAPK12	EHMT2
EML2	ARHGAP9
PRMT1	CIRBP
AMDHD2	WDR73
USP39	ACAA1
CSE1L	ABCC10
CDK10	PGAP2
CBX4	KRIT1
AC087289.4	NSD1
FNTA	THAP9-AS1
APBB3	SLFN13
AC011448.1	QTRT1
TBRG1	CCHCR1
TCF25	INTS3
TMEM14C	RTEL1-TNFRSF6B
IFT88	BCKDK
PTGES2	PRR14
MRPL9	LIN37
COX19	OXSM
FMNL1	ACTB
UBP1	CENPT
RFNG	CD37
PITRM1	MOGS
GOLGA8N	SMOX
CLUH	TMEM116
PLOD3	FANCI
WDR81	RFNG
ELP5	UCKL1
MYO1F	PAXX
IRF7	FASTK
PIEZO1	PPFIA4
DDX12P	SLC37A4
STX10	DGKZ
ISCU	HEXDC
MFNG	GAPDH
DUS1L	DNAJB12
STK11	EIF4A2
ILKAP	RBM5
ENPP2	KLF4
RNF24	SPSB3
GLI4	CARS2
ERCC3	SLC17A9
SHMT2	NCK1
TOMM40	TRMT1
ITGA5	FAM98C
NNT	PDCD2L
FAM160B2	ATP5F1D
PIF1	P3H1
RBM3	RBM6
HGS	ALAD
EXOC7	AMBRA1
DDX5	B9D1
AARS	MICAL1
GATA2	EFCAB7
THUMPD3-AS1	NFKBIA
SUGT1	FBXL6
ADGRL1	TMEM94
ATG4B	SUGP2
TKFC	TCF3
ITGB2	TROAP
GIPR	RPL17
PLXNB2	TTC31
NOL6	AP1G2
AC015712.4	TAF1D
ZNF789	PDZD7
ARAF	HAUS5
B4GALT3	GLYR1
CCDC88B	CCDC88B
PIK3CD	CWC25
DGKD	ACTG1
	POMT2
	SLC26A6
	NECAB3
	NEPRO
	FAM214B
	PDE4A
	DDX55
	F12
	PLCB2
	VILL
	TMEM198B
	UNC13D
	TRIM66
	RPS15
	RPS9
	CAPN10
	SEC31B
	IRF5
	TTLL3
	HPS4
	CFAP410
	CTDNEP1
	POLR2G
	DCAF7
	ATG16L2
	RAB24
	CTNNB1
	ZNF3
	CPSF7
	CASP1
	ADGRE2
	PIGO
	CDK18
	UFD1
	NME4
	SPG7
	LARP1B
	UBE2V1
	ILK
	SBNO2
	P2RX7
	FAM219B
	SHMT2
	TMEM208
	LINC01140
	ADARB1
	ATXN2L
	SMC4
	PODXL
	PIAS3
	SNHG1
	MPPE1
	TUBGCP6
	ANKRD13B
	LRTOMT
	RABGGTB
	IFT80
	CCER2
	RGS1
	CLEC12A
	RPS6KL1
	ZNF7
	COMMD4
	MRRF
	SETD4
	ILKAP
	ZNF266
	BCL2L11
	CCDC14
	SGK1
	CRELD1
	CCL4L2
	CREBZF
	C14orf93
	SUN1
	ICOSLG
	HSH2D
	ESPL1
	NAPEPLD
	SUPT7L
	KRTCAP2
	TOX4
	C21orf58
	HCG18
	ZNF226
	LRMP
	PLSCR1
	DXO
	CCDC17
	SAP30BP
	CLEC7A
	ZNF438
	ITGAL
	TRA2A
	ZNF248
	PRX
	DDIT3
	GSAP
	KAT6B
	ENDOV
	IFT88
	U2AF1L4
	ZNF517
	GALT
	ACADVL
	LILRB2
	RACK1
	TMEM41B
	ABCA7
	LINC01089
	C1orf159
	BSDC1
	POMZP3
	TECR
	A1BG
	ABL2
	SYNE4
	GADD45B
	AFTPH
	ZNF789
	ACAD11
	BTBD3
	PCK2
	MAGIX
	WASH6P
	BTN3A3
	AP1G1
	SZT2
	CRACR2B
	TOPBP1
	MUC20-OT1
	MST1
	L3MBTL1
	SPIN3
	GNRHR2
	AC026412.1
	PPIE
	FCGR2B
	CCDC136
