# Supplementary material for: RNA-binding protein RBM5 plays an essential role in acute myeloid leukemia by activating the oncogenic protein HOXA9
Source: Genome Biol. 2024 Jan 12;25:16. doi: 10.1186/s13059-023-03149-8 (PMC10785552; doi:10.1186/s13059-023-03149-8)
Supplement: Supplementary file 7 — Additional file 7: Table S6. The DEGs in in RBM5 KO cells with HOXA9 overexpression relative to RBM5 KO control. [file 13059_2023_3149_MOESM7_ESM.xlsx]

## Sheet: RNAseq_HOXA9 rescue
Table S6. The DEGs in in RBM5 KO cells with HOXA9 overexpression relative to RBM5 KO control
gene	log2FoldChange (RBM5KO +HOXA9 vs. RBM5KO)	lfcSE	stat	pvalue	padj	regulated
PCOLCE2	6.59584	1.37125	-4.81008	1.51e-06	1.64e-05	up
GBP4	5.51376	0.437967	-12.5895	2.41e-36	5.88e-34	up
CLEC4C	5.51032	0.950716	-5.79597	6.79e-09	1.21e-07	up
NPBWR1	5.24701	1.16405	-4.50756	6.56e-06	6.16e-05	up
USP44	5.02497	1.1812	-4.25414	2.1e-05	0.000173591	up
KLHL4	4.69551	0.781053	-6.01177	1.84e-09	3.7e-08	up
AFAP1-AS1	4.11761	0.317579	-12.9656	1.92e-38	5.44e-36	up
LINC01268	4.10469	0.699216	-5.87041	4.35e-09	8.18e-08	up
SDC1	3.68387	0.684707	-5.38021	7.44e-08	1.1e-06	up
LINC01597	3.64334	1.11271	-3.2743	0.00105924	0.00518518	up
TGM2	3.62276	0.193402	-18.7317	2.73e-78	4.26e-75	up
IL31RA	3.50611	0.269203	-13.024	8.93e-39	2.68e-36	up
ITGA6	3.43603	0.17732	-19.3776	1.19e-83	2.33e-80	up
ANOS1	3.35149	0.531633	-6.30414	2.9e-10	6.79e-09	up
SSXP10	3.31179	0.684122	-4.84093	1.29e-06	1.43e-05	up
MYO7B	3.29759	0.678633	-4.85916	1.18e-06	1.32e-05	up
BOLA2B	3.21449	1.54301	-2.08326	0.0372272	0.098907	up
LIPM	3.20928	0.802147	-4.00086	6.31e-05	0.00045754	up
NT5C3B	3.06986	0.392923	-7.81289	5.59e-15	2.51e-13	up
CYP27A1	3.02064	0.176291	-17.1344	8.22e-66	9.87e-63	up
LILRA5	3.01877	0.341259	-8.84599	9.07e-19	6.13e-17	up
PLXNA2	2.97858	0.175913	-16.9321	2.61e-64	2.91e-61	up
FOXP2	2.95904	0.5849	-5.05905	4.21e-07	5.33e-06	up
AL353743.4	2.95139	0.753414	-3.91736	8.95e-05	0.000620197	up
MERTK	2.95094	0.855193	-3.45061	0.000559313	0.00304142	up
DHRS3	2.94904	0.199542	-14.779	2e-49	1.11e-46	up
ANKRD22	2.94744	0.224421	-13.1335	2.12e-39	6.87e-37	up
AC007879.3	2.91845	0.594662	-4.90775	9.21e-07	1.08e-05	up
AL354718.3	2.90632	0.954944	-3.04345	0.00233883	0.0101624	up
AKR1C2	2.87619	0.262522	-10.956	6.22e-28	9.7e-26	up
RPL21P119	2.87196	1.40502	-2.04407	0.0409466	0.106593	up
TMEM63C	2.82389	0.770401	-3.66548	0.000246873	0.00150482	up
SGCB	2.7643	0.839395	-3.29321	0.000990508	0.00488552	up
AC011899.3	2.74557	0.622366	-4.41151	1.03e-05	9.2e-05	up
CA6	2.7401	0.488945	-5.60411	2.09e-08	3.43e-07	up
CLCN1	2.67959	0.848354	-3.15857	0.00158545	0.0073136	up
AC009974.1	2.67127	0.529064	-5.04905	4.44e-07	5.59e-06	up
SMIM25	2.66674	0.615138	-4.33519	1.46e-05	0.000125594	up
BATF2	2.65868	0.912135	-2.91478	0.00355937	0.0144496	up
FGR	2.65594	0.138196	-19.2187	2.58e-82	4.47e-79	up
AL139142.2	2.63875	0.894026	-2.95154	0.00316197	0.0130987	up
DMRT3	2.63088	0.76506	-3.43879	0.000584323	0.00316529	up
AGT	2.61226	0.168753	-15.4798	4.75e-54	3.71e-51	up
TGFA	2.60686	0.346871	-7.51537	5.68e-14	2.22e-12	up
TLR5	2.56568	0.681131	-3.76679	0.000165363	0.00105557	up
LINC01694	2.56204	0.34239	-7.48279	7.28e-14	2.82e-12	up
CD38	2.55051	0.335541	-7.60119	2.93e-14	1.2e-12	up
45172	2.45122	0.837448	-2.92702	0.0034223	0.0139914	up
KCNH7	2.44599	0.455223	-5.37317	7.74e-08	1.14e-06	up
AC007906.2	2.40293	0.66875	-3.59317	0.000326682	0.00192468	up
MCF2L	2.39558	0.925108	-2.58951	0.00961126	0.0334326	up
GNG2	2.37023	0.10841	-21.8636	5.77e-106	3e-102	up
AGRP	2.36752	0.390958	-6.05567	1.4e-09	2.88e-08	up
FRMD3	2.36487	0.483623	-4.8899	1.01e-06	1.16e-05	up
SIRPB3P	2.35062	0.825557	-2.84732	0.00440894	0.0173128	up
MYBPH	2.33276	0.109525	-21.2989	1.16e-100	3.63e-97	up
LRRC4B	2.32172	0.844726	-2.74849	0.00598706	0.0225179	up
GRIP1	2.31308	0.433989	-5.32981	9.83e-08	1.41e-06	up
FBP1	2.30614	0.10309	-22.3703	7.67e-111	1.2e-106	up
ABCD2	2.30598	0.447013	-5.15866	2.49e-07	3.3e-06	up
SMIM11A	2.30143	1.04238	-2.20786	0.0272543	0.0777952	up
FLG	2.28783	0.788341	-2.90208	0.00370694	0.014963	up
OR52K1	2.2853	0.858809	-2.66102	0.00779054	0.0280693	up
ACSM4	2.25085	0.716143	-3.14301	0.00167219	0.00764816	up
ALDH1A3	2.24848	0.182938	-12.2909	1.01e-34	2.23e-32	up
LINC01480	2.24712	0.199705	-11.2522	2.26e-29	3.96e-27	up
TMEM273	2.2468	0.320451	-7.01139	2.36e-12	7.65e-11	up
CAMSAP2	2.23783	0.307379	-7.28034	3.33e-13	1.22e-11	up
AOC1	2.22298	0.1619	-13.7306	6.66e-43	2.73e-40	up
GPR82	2.21713	0.370689	-5.98111	2.22e-09	4.39e-08	up
FGF17	2.20615	0.73231	-3.01259	0.00259032	0.0110596	up
PRG3	2.20574	0.42019	-5.24938	1.53e-07	2.1e-06	up
MPP7	2.18925	0.623709	-3.51004	0.000448034	0.00251293	up
ARAP3	2.17894	0.201884	-10.793	3.72e-27	5.37e-25	up
CHRNA6	2.17556	0.221895	-9.80446	1.08e-22	1.1e-20	up
LOXL4	2.13487	0.560472	-3.80906	0.000139497	0.000909823	up
CD1D	2.08986	0.168807	-12.3802	3.35e-35	7.68e-33	up
AC068580.3	2.06338	0.495317	-4.16578	3.1e-05	0.000246606	up
PRCD	2.04777	0.663299	-3.08724	0.00202022	0.00898191	up
PTAFR	2.04353	0.301934	-6.76812	1.3e-11	3.78e-10	up
MACC1	2.0392	0.610906	-3.338	0.000843842	0.00428588	up
PPIC	2.03693	0.399096	-5.10387	3.33e-07	4.31e-06	up
TMEM169	2.0338	0.715008	-2.84444	0.00444893	0.0174479	up
CCL23	2.01862	0.149759	-13.4791	2.08e-41	7.2e-39	up
RN7SL2	2.01524	0.215098	-9.36895	7.33e-21	6.31e-19	up
ASTN2	1.99173	0.340237	-5.85396	4.8e-09	8.85e-08	up
ENDOD1	1.97617	0.307393	-6.42882	1.29e-10	3.22e-09	up
CLDN9	1.97224	0.803624	-2.45418	0.0141206	0.0458375	up
EPAS1	1.9685	0.236533	-8.32232	8.63e-17	4.76e-15	up
PSEN2	1.95576	0.369645	-5.29091	1.22e-07	1.71e-06	up
SUCNR1	1.95383	0.339408	-5.75657	8.58e-09	1.5e-07	up
S100B	1.9333	0.656868	-2.9432	0.00324833	0.0133854	up
AC011899.2	1.9095	0.19078	-10.0089	1.39e-23	1.59e-21	up
COL24A1	1.90344	0.51224	-3.7159	0.000202478	0.00126001	up
WDR63	1.90331	0.620616	-3.06681	0.00216356	0.00951074	up
OR52K3P	1.9005	0.235457	-8.07156	6.94e-16	3.55e-14	up
SBF2	1.89511	0.0863112	-21.9567	7.48e-107	5.83e-103	up
REPS2	1.88991	0.538115	-3.5121	0.00044458	0.00249762	up
FYB1	1.8884	0.174626	-10.814	2.96e-27	4.31e-25	up
IKZF3	1.88674	0.577388	-3.26771	0.0010842	0.00529741	up
CLU	1.87618	0.389988	-4.81087	1.5e-06	1.64e-05	up
GIMAP8	1.87531	0.422923	-4.43416	9.24e-06	8.39e-05	up
ZFHX2	1.8481	0.378415	-4.88379	1.04e-06	1.19e-05	up
TNFSF4	1.83962	0.439422	-4.18645	2.83e-05	0.000227276	up
NOS3	1.83828	0.512465	-3.58714	0.000334327	0.00196011	up
ANO9	1.83014	0.268287	-6.82155	9.01e-12	2.73e-10	up
LINC00685	1.82119	0.453178	-4.0187	5.85e-05	0.000429057	up
AC008894.2	1.82059	0.0995888	-18.2811	1.17e-74	1.66e-71	up
MTND4P12	1.81944	0.521725	-3.48736	0.00048782	0.00270021	up
MAB21L3	1.81175	0.38995	-4.6461	3.38e-06	3.4e-05	up
ST8SIA6-AS1	1.81034	0.776231	-2.33221	0.0196896	0.0601129	up
PPP1R3A	1.80298	0.531462	-3.39249	0.000692615	0.00363699	up
PCAT18	1.78294	0.190905	-9.33939	9.69e-21	8.17e-19	up
CYFIP2	1.77946	0.13902	-12.8	1.64e-37	4.41e-35	up
AKR1C3	1.77756	0.53686	-3.31104	0.000929504	0.00464187	up
ZNF630	1.77571	0.679783	-2.61217	0.00899692	0.0317128	up
ANKRD19P	1.76877	0.697279	-2.53667	0.0111911	0.0379055	up
AC068580.1	1.76085	0.490685	-3.58856	0.000332511	0.00195092	up
AP000526.1	1.75713	0.75664	-2.32228	0.0202181	0.0614738	up
AQP4-AS1	1.75592	0.59518	-2.95023	0.00317538	0.0131349	up
FAM222A-AS1	1.75193	0.743465	-2.35643	0.0184514	0.0569794	up
AP001056.1	1.74772	0.784219	-2.22861	0.0258395	0.0745971	up
ADAMTS8	1.74736	0.569254	-3.06957	0.00214366	0.00943394	up
FMNL2	1.74076	0.285009	-6.10773	1.01e-09	2.15e-08	up
SCIMP	1.72961	0.19683	-8.78734	1.53e-18	1e-16	up
ABCA1	1.72847	0.15219	-11.3573	6.82e-30	1.25e-27	up
AC005392.2	1.72629	0.541836	-3.186	0.00144254	0.00673402	up
CCDC113	1.72101	0.457203	-3.76422	0.000167069	0.00106472	up
ATL1	1.70974	0.2993	-5.71247	1.11e-08	1.91e-07	up
CILP2	1.70864	0.294552	-5.8008	6.6e-09	1.18e-07	up
ANOS2P	1.70237	0.584796	-2.91105	0.00360215	0.0145975	up
GAPT	1.70134	0.162403	-10.476	1.11e-25	1.47e-23	up
GCH1	1.68926	0.171035	-9.87667	5.26e-23	5.54e-21	up
LYZ	1.67273	0.0811373	-20.616	1.97e-94	5.13e-91	up
MAST1	1.67054	0.273169	-6.1154	9.63e-10	2.07e-08	up
SIGLEC12	1.66965	0.282147	-5.91765	3.27e-09	6.26e-08	up
ACSM3	1.65828	0.130397	-12.7171	4.75e-37	1.21e-34	up
SPTLC1P1	1.64828	0.776196	-2.12354	0.0337089	0.0917148	up
HBEGF	1.64807	0.111514	-14.7791	2e-49	1.11e-46	up
PHKA1	1.6403	0.288114	-5.69322	1.25e-08	2.11e-07	up
CMBL	1.64014	0.621005	-2.64111	0.00826346	0.0295345	up
B3GNT7	1.63253	0.155847	-10.4752	1.12e-25	1.47e-23	up
LINC02561	1.63179	0.487193	-3.34937	0.000809942	0.00414218	up
SLC2A5	1.63118	0.0964528	-16.9117	3.69e-64	3.84e-61	up
CCDC92	1.63115	0.442961	-3.68239	0.000231058	0.00141919	up
ROS1	1.62305	0.529309	-3.06635	0.00216689	0.00952003	up
LRG1	1.62098	0.0897388	-18.0633	6.2e-73	8.06e-70	up
COL7A1	1.61998	0.371607	-4.35939	1.3e-05	0.000114122	up
LINC00278	1.61628	0.763879	-2.11588	0.034355	0.093083	up
AC022568.1	1.61484	0.720016	-2.24279	0.0249105	0.0723838	up
AC007262.2	1.60798	0.556978	-2.88697	0.00388966	0.0155557	up
CACNA2D3	1.60774	0.150524	-10.681	1.25e-26	1.76e-24	up
SIRPB2	1.60559	0.142134	-11.2963	1.37e-29	2.43e-27	up
TNFRSF14	1.59616	0.221023	-7.2217	5.13e-13	1.81e-11	up
APOE	1.59473	0.261286	-6.10336	1.04e-09	2.2e-08	up
MARCO	1.59156	0.330608	-4.81403	1.48e-06	1.62e-05	up
LGALS3BP	1.58968	0.323508	-4.91387	8.93e-07	1.05e-05	up
SLC5A3	1.58818	0.136332	-11.6494	2.31e-31	4.62e-29	up
TMEM200A	1.58687	0.202256	-7.84585	4.3e-15	2e-13	up
SEL1L2	1.58468	0.742471	-2.13433	0.0328159	0.0897546	up
AC004877.2	1.57521	0.706409	-2.22988	0.0257553	0.0743815	up
GIMAP1	1.57506	0.320446	-4.91522	8.87e-07	1.04e-05	up
AC139495.1	1.56695	0.579544	-2.70376	0.00685594	0.025233	up
ACTA2	1.56565	0.208128	-7.52252	5.37e-14	2.13e-12	up
STOX2	1.56516	0.163874	-9.551	1.28e-21	1.19e-19	up
AC002464.1	1.5617	0.327937	-4.7622	1.91e-06	2.04e-05	up
SLC44A1	1.56063	0.0717172	-21.7608	5.45e-105	2.13e-101	up
LINC01515	1.55442	0.617603	-2.51687	0.0118404	0.039691	up
AC100858.3	1.55282	0.439389	-3.53404	0.000409251	0.0023336	up
BASP1	1.54399	0.111704	-13.8221	1.88e-43	7.91e-41	up
RGS16	1.54247	0.136102	-11.3332	8.99e-30	1.63e-27	up
PLCB2-AS1	1.54177	0.755209	-2.04151	0.0412005	0.107092	up
THBD	1.53693	0.0940689	-16.3383	5.27e-60	4.83e-57	up
LIPG	1.53541	0.594307	-2.58353	0.00977938	0.0338965	up
CD180	1.52865	0.122296	-12.4995	7.51e-36	1.78e-33	up
ARMCX4	1.52813	0.287987	-5.30623	1.12e-07	1.59e-06	up
IL2RA	1.52498	0.52785	-2.88905	0.00386411	0.015473	up
SLC2A14	1.519	0.139658	-10.8766	1.49e-27	2.24e-25	up
AC116351.1	1.50625	0.225157	-6.68977	2.24e-11	6.28e-10	up
EPB41L1	1.5059	0.276632	-5.44369	5.22e-08	7.95e-07	up
ZNF556	1.50223	0.119979	-12.5207	5.75e-36	1.38e-33	up
PRELID2P1	1.49972	0.738657	-2.03033	0.0423227	0.10948	up
ST8SIA5	1.49971	0.138168	-10.8543	1.9e-27	2.83e-25	up
CXCR2	1.4983	0.101314	-14.7887	1.73e-49	1.04e-46	up
MIR6753	1.49443	0.685899	-2.17879	0.0293473	0.0824923	up
ATP8B2	1.49395	0.211013	-7.07988	1.44e-12	4.82e-11	up
HIC1	1.49043	0.168667	-8.8365	9.88e-19	6.61e-17	up
CYBRD1	1.4893	0.173671	-8.57541	9.87e-18	5.92e-16	up
LINC00996	1.47382	0.19079	-7.72483	1.12e-14	4.87e-13	up
NUTM2E	1.47346	0.573905	-2.56742	0.0102457	0.0352691	up
GPR34	1.4727	0.442925	-3.32494	0.00088439	0.00445652	up
SLITRK5	1.47136	0.665028	-2.21247	0.026934	0.077058	up
HPD	1.46975	0.187581	-7.83524	4.68e-15	2.13e-13	up
AC023906.5	1.46802	0.169017	-8.68563	3.77e-18	2.38e-16	up
CCDC170	1.45771	0.310464	-4.69526	2.66e-06	2.74e-05	up
RHBDL3	1.45725	0.368042	-3.95948	7.51e-05	0.000533627	up
WDR78	1.45569	0.652913	-2.22952	0.025779	0.0744361	up
SLC25A45	1.4553	0.417577	-3.4851	0.000491952	0.00272064	up
CDA	1.45304	0.561698	-2.58687	0.00968514	0.0336446	up
ENHO	1.45237	0.662726	-2.19151	0.0284146	0.0804203	up
PDE6G	1.45206	0.489399	-2.96704	0.00300687	0.0125428	up
OCSTAMP	1.4506	0.0966914	-15.0024	7.08e-51	4.8e-48	up
TENT5A	1.45029	0.0933014	-15.5441	1.74e-54	1.43e-51	up
SLITRK4	1.45007	0.151601	-9.56505	1.12e-21	1.05e-19	up
DDIT4	1.44742	0.137311	-10.5412	5.58e-26	7.57e-24	up
GPR20	1.44655	0.518751	-2.78853	0.00529475	0.0202857	up
TMEM156	1.44261	0.174749	-8.2553	1.52e-16	8.21e-15	up
CHI3L1	1.44244	0.28778	-5.01231	5.38e-07	6.61e-06	up
RGS18	1.43982	0.17257	-8.34337	7.22e-17	4.02e-15	up
MPV17L	1.43855	0.162636	-8.84516	9.14e-19	6.15e-17	up
FAM71F2	1.43512	0.461179	-3.11185	0.00185921	0.00836377	up
DCLRE1CP1	1.43344	0.568964	-2.51939	0.011756	0.0394662	up
CTSL	1.43157	0.10649	-13.4432	3.37e-41	1.14e-38	up
AC074085.2	1.4221	0.636839	-2.23306	0.0255448	0.0739515	up
SOCS1	1.41775	0.123772	-11.4545	2.23e-30	4.25e-28	up
SPINK2	1.41096	0.554924	-2.54263	0.0110023	0.0374039	up
AC007292.2	1.41042	0.559857	-2.51925	0.0117607	0.0394662	up
ADA	1.40044	0.108929	-12.8565	7.91e-38	2.16e-35	up
MGAM2	1.39901	0.472958	-2.958	0.00309645	0.0128649	up
GNA14	1.399	0.425482	-3.28803	0.0010089	0.00496527	up
FGL2	1.39864	0.139849	-10.001	1.51e-23	1.71e-21	up
GPR65	1.39627	0.211336	-6.60686	3.93e-11	1.05e-09	up
DISP1	1.39498	0.585525	-2.38244	0.0171982	0.0538124	up
MYO7A	1.39346	0.347053	-4.01511	5.94e-05	0.00043479	up
DUSP19	1.38326	0.587419	-2.35481	0.0185322	0.0571837	up
ADGRG3	1.38281	0.29978	-4.61274	3.97e-06	3.94e-05	up
P2RX5	1.38099	0.230578	-5.98924	2.11e-09	4.2e-08	up
SAMHD1	1.37955	0.121808	-11.3256	9.8e-30	1.76e-27	up
C3orf20	1.3789	0.380637	-3.6226	0.000291656	0.00174468	up
CBR3-AS1	1.37476	0.484628	-2.83673	0.00455786	0.0178392	up
GOLGA4	1.36849	0.0921714	-14.8473	7.25e-50	4.57e-47	up
SIGLEC11	1.36499	0.231451	-5.89752	3.69e-09	7e-08	up
AL831711.1	1.3648	0.53936	-2.53042	0.0113927	0.0384798	up
CYBB	1.36331	0.179381	-7.60009	2.96e-14	1.21e-12	up
LILRB1	1.36117	0.17365	-7.8386	4.56e-15	2.08e-13	up
AC120057.3	1.361	0.610978	-2.22757	0.025909	0.0747422	up
HRH4	1.35529	0.127306	-10.646	1.82e-26	2.54e-24	up
AC012645.1	1.34859	0.294849	-4.57383	4.79e-06	4.66e-05	up
AC078795.1	1.34522	0.564279	-2.38397	0.0171271	0.0536557	up
PIM1	1.34447	0.174336	-7.71198	1.24e-14	5.32e-13	up
AL356356.1	1.33755	0.644077	-2.0767	0.0378293	0.100135	up
BARX1	1.33387	0.105036	-12.6992	5.97e-37	1.5e-34	up
LCN9	1.32879	0.612682	-2.16881	0.0300967	0.0840865	up
IFT57	1.31932	0.126603	-10.4209	1.99e-25	2.54e-23	up
NPM2	1.31855	0.271969	-4.84815	1.25e-06	1.39e-05	up
ACP6	1.31739	0.406776	-3.23862	0.00120109	0.00577627	up
CXCR1	1.31323	0.654759	-2.00567	0.0448916	0.114587	up
NAIP	1.31312	0.219541	-5.98121	2.21e-09	4.39e-08	up
ASRGL1	1.31172	0.124539	-10.5326	6.12e-26	8.15e-24	up
AC131097.4	1.30923	0.506468	-2.58502	0.0097373	0.0337918	up
SLC12A4	1.30866	0.129762	-10.0851	6.43e-24	7.49e-22	up
CDK18	1.30773	0.197531	-6.62038	3.58e-11	9.62e-10	up
SRRM5	1.30632	0.503125	-2.59641	0.00942028	0.0329077	up
OPRK1	1.30617	0.331873	-3.93576	8.29e-05	0.000581776	up
MMP2	1.30373	0.197836	-6.58992	4.4e-11	1.17e-09	up
ESCO1	1.30284	0.0950783	-13.7029	9.76e-43	3.9e-40	up
ZNF300	1.302	0.36261	-3.59063	0.000329874	0.00193764	up
SIGLEC14	1.30058	0.165778	-7.84531	4.32e-15	2e-13	up
EGR4	1.29933	0.54887	-2.36727	0.0179197	0.0556018	up
NPW	1.29636	0.340398	-3.80836	0.000139892	0.000911636	up
SEMA6B	1.29526	0.132213	-9.79678	1.16e-22	1.18e-20	up
PEAK3	1.29513	0.125011	-10.3601	3.77e-25	4.7e-23	up
GALM	1.29303	0.115951	-11.1515	7.04e-29	1.18e-26	up
CYP2C8	1.28948	0.551877	-2.33654	0.0194633	0.0595385	up
ROCK1P1	1.28549	0.603574	-2.12979	0.0331889	0.0905527	up
B4GALT5	1.28535	0.100671	-12.7679	2.48e-37	6.55e-35	up
SPOCK2	1.2839	0.457474	-2.8065	0.00500832	0.0193116	up
BDNF	1.28129	0.430673	-2.97508	0.0029291	0.0122676	up
SIGLEC17P	1.28064	0.228762	-5.59814	2.17e-08	3.52e-07	up
TNFRSF14-AS1	1.27862	0.485131	-2.63562	0.0083984	0.0299345	up
AC020658.5	1.2774	0.379422	-3.3667	0.000760745	0.00392919	up
TFEC	1.27475	0.0891551	-14.2981	2.25e-46	1.17e-43	up
TSGA10	1.27234	0.202335	-6.28826	3.21e-10	7.48e-09	up
FUCA1	1.27186	0.138269	-9.19849	3.63e-20	2.85e-18	up
STON1	1.26339	0.15706	-8.044	8.69e-16	4.39e-14	up
ARMCX6	1.26119	0.365097	-3.45439	0.000551545	0.00300337	up
EYS	1.25436	0.52052	-2.40981	0.0159606	0.0506512	up
Z98257.1	1.24791	0.43012	-2.9013	0.00371619	0.0149887	up
PLLP	1.24708	0.490829	-2.54077	0.011061	0.0375462	up
RAB37	1.24637	0.151381	-8.23333	1.82e-16	9.8e-15	up
LILRB2	1.24636	0.20447	-6.09555	1.09e-09	2.31e-08	up
CFAP99	1.24334	0.303993	-4.09004	4.31e-05	0.000329522	up
DNAJC5B	1.24334	0.27965	-4.44606	8.75e-06	7.99e-05	up
CXCR2P1	1.24245	0.384295	-3.23306	0.0012247	0.0058681	up
SPATA9	1.24055	0.562696	-2.20464	0.0274791	0.0782444	up
AL512590.1	1.24036	0.570156	-2.17548	0.0295945	0.0830402	up
LNCTAM34A	1.23876	0.400374	-3.09401	0.00197473	0.00881228	up
KIAA0513	1.23574	0.212766	-5.80798	6.32e-09	1.13e-07	up
USP51	1.23396	0.622179	-1.98329	0.0473352	0.119379	up
COL8A2	1.23327	0.139612	-8.83353	1.01e-18	6.76e-17	up
TMEM176B	1.22943	0.338989	-3.62675	0.000287009	0.00172084	up
ITPR2	1.22623	0.146189	-8.38798	4.95e-17	2.79e-15	up
PRAM1	1.21479	0.0873542	-13.9064	5.79e-44	2.58e-41	up
TP53I3	1.21301	0.294282	-4.12194	3.76e-05	0.000291454	up
OR1F1	1.20932	0.540309	-2.23821	0.0252074	0.0731647	up
GGT5	1.2057	0.174278	-6.91827	4.57e-12	1.42e-10	up
APLF	1.20425	0.409181	-2.94309	0.00324959	0.0133871	up
ERVMER34-1	1.20261	0.43341	-2.77477	0.00552406	0.0210403	up
PNPLA3	1.20242	0.21436	-5.60936	2.03e-08	3.33e-07	up
HLA-B	1.20184	0.152975	-7.85646	3.95e-15	1.85e-13	up
AL078621.3	1.20143	0.268184	-4.47985	7.47e-06	6.9e-05	up
PRKACB	1.19757	0.13482	-8.88272	6.52e-19	4.52e-17	up
CDKN1A	1.19678	0.135106	-8.85811	8.14e-19	5.52e-17	up
CDK14	1.19621	0.218838	-5.46617	4.6e-08	7.08e-07	up
ADA2	1.19615	0.177102	-6.75403	1.44e-11	4.14e-10	up
AC116914.2	1.19407	0.537104	-2.22317	0.0262045	0.0754693	up
COPZ2	1.19254	0.409457	-2.91249	0.00358561	0.014541	up
DKKL1	1.19227	0.592223	-2.01322	0.0440917	0.112933	up
ZNF547	1.19171	0.339944	-3.50561	0.000455566	0.00254742	up
TMC4	1.18635	0.268403	-4.42005	9.87e-06	8.89e-05	up
NUDT12	1.18628	0.592826	-2.00106	0.0453858	0.115583	up
SESN3	1.18402	0.138287	-8.56205	1.11e-17	6.58e-16	up
PLAC8	1.18367	0.100003	-11.8363	2.53e-32	5.34e-30	up
EVI2B	1.1814	0.109839	-10.7557	5.57e-27	7.97e-25	up
ZNF219	1.18058	0.167181	-7.06168	1.65e-12	5.43e-11	up
TANC2	1.17975	0.168597	-6.99746	2.61e-12	8.37e-11	up
HLA-C	1.17946	0.118237	-9.97536	1.95e-23	2.12e-21	up
VIT	1.17529	0.100735	-11.6671	1.88e-31	3.8e-29	up
EIF1B	1.17048	0.0997813	-11.7304	8.9e-32	1.83e-29	up
AC116366.2	1.17001	0.464692	-2.51783	0.0118082	0.0396001	up
LTC4S	1.16981	0.188701	-6.19929	5.67e-10	1.27e-08	up
CD300LB	1.16683	0.159144	-7.33192	2.27e-13	8.47e-12	up
ABTB2	1.1619	0.094513	-12.2935	9.82e-35	2.19e-32	up
LILRA1	1.16173	0.153726	-7.55713	4.12e-14	1.65e-12	up
MDM2	1.16062	0.0847806	-13.6897	1.17e-42	4.45e-40	up
MT-TL2	1.15929	0.536345	-2.16147	0.0306591	0.0852001	up
LARGE1	1.15631	0.553346	-2.08966	0.0366482	0.0978685	up
AC027020.2	1.15361	0.322545	-3.57659	0.000348103	0.00203095	up
POLN	1.15294	0.436049	-2.64405	0.00819202	0.0293195	up
LCAT	1.15214	0.289562	-3.9789	6.92e-05	0.000495012	up
EHD2	1.15199	0.122281	-9.42083	4.48e-21	3.99e-19	up
SEL1L3	1.15038	0.128909	-8.924	4.5e-19	3.15e-17	up
AL360270.1	1.14721	0.271385	-4.22723	2.37e-05	0.000193854	up
SCUBE1	1.14715	0.087719	-13.0775	4.43e-39	1.38e-36	up
GBP3	1.14703	0.247778	-4.62925	3.67e-06	3.67e-05	up
SLC22A5	1.14657	0.168192	-6.81706	9.29e-12	2.79e-10	up
TBC1D32	1.14633	0.473114	-2.42294	0.0153955	0.049178	up
RASGRP3	1.14538	0.283455	-4.0408	5.33e-05	0.000397059	up
CD300LF	1.14221	0.0849938	-13.4388	3.58e-41	1.19e-38	up
ALOX12	1.14199	0.127335	-8.96839	3.01e-19	2.14e-17	up
SERPINB6	1.14075	0.114726	-9.94325	2.7e-23	2.88e-21	up
SHROOM1	1.13834	0.362298	-3.142	0.00167796	0.00766806	up
IL12RB1	1.13698	0.131612	-8.63888	5.68e-18	3.53e-16	up
ZNF780A	1.13402	0.117546	-9.64746	5.04e-22	4.91e-20	up
ATP8A1	1.13065	0.328588	-3.44093	0.000579715	0.0031436	up
PCED1B	1.12762	0.374345	-3.01225	0.00259321	0.0110658	up
LMTK3	1.12701	0.213028	-5.29047	1.22e-07	1.71e-06	up
HIST1H2BD	1.12516	0.260953	-4.31173	1.62e-05	0.000138016	up
EPHA1	1.12499	0.146541	-7.67695	1.63e-14	6.83e-13	up
TBC1D2	1.11957	0.130548	-8.57591	9.83e-18	5.92e-16	up
TRIM22	1.11919	0.115883	-9.65794	4.55e-22	4.46e-20	up
IFNLR1	1.11754	0.38223	-2.92375	0.00345842	0.0141078	up
SEMA4B	1.11642	0.102466	-10.8956	1.21e-27	1.83e-25	up
AC007390.2	1.10941	0.445029	-2.49288	0.0126711	0.0418994	up
CST3	1.10882	0.136067	-8.14905	3.67e-16	1.92e-14	up
GGT1	1.10806	0.112954	-9.80983	1.02e-22	1.05e-20	up
THAP2	1.10795	0.217234	-5.10027	3.39e-07	4.39e-06	up
STAC	1.10648	0.342944	-3.22641	0.00125352	0.00597865	up
METTL7A	1.10527	0.158015	-6.99472	2.66e-12	8.51e-11	up
FAM49A	1.10275	0.106142	-10.3894	2.77e-25	3.52e-23	up
SPATC1L	1.10232	0.154363	-7.14111	9.26e-13	3.16e-11	up
LRRC25	1.09802	0.15622	-7.02864	2.09e-12	6.81e-11	up
CCR2	1.09436	0.103458	-10.5778	3.78e-26	5.22e-24	up
TGM5	1.09418	0.091326	-11.9811	4.46e-33	9.54e-31	up
FBXL16	1.09298	0.177069	-6.1726	6.72e-10	1.49e-08	up
APOL1	1.09143	0.225269	-4.84499	1.27e-06	1.41e-05	up
ADGRL3	1.09133	0.177442	-6.15035	7.73e-10	1.69e-08	up
OR2B11	1.0894	0.438939	-2.4819	0.0130686	0.042977	up
PIK3R6	1.0885	0.192432	-5.65652	1.54e-08	2.58e-07	up
ABAT	1.08576	0.288354	-3.76538	0.000166293	0.00106021	up
ADGRD1	1.08358	0.380437	-2.84826	0.00439596	0.0172793	up
GDF15	1.08018	0.497867	-2.16962	0.0300359	0.0839769	up
ADAP2	1.07776	0.218727	-4.92742	8.33e-07	9.83e-06	up
PPP1R3B	1.07763	0.124962	-8.62366	6.48e-18	4e-16	up
TMEM38A	1.07613	0.118271	-9.09879	9.13e-20	6.75e-18	up
P3H4	1.07515	0.303948	-3.53729	0.000404252	0.00230931	up
MT-TG	1.07478	0.350132	-3.06965	0.00214313	0.00943394	up
CDYL2	1.07343	0.330533	-3.24757	0.00116394	0.0056184	up
AC008735.2	1.07312	0.245779	-4.36618	1.26e-05	0.000111069	up
KLHL30	1.07045	0.252156	-4.24517	2.18e-05	0.000180014	up
CAT	1.06914	0.0755902	-14.1438	2.04e-45	9.64e-43	up
GDPGP1	1.06397	0.269035	-3.95474	7.66e-05	0.000543745	up
CDH26	1.06365	0.361258	-2.94429	0.00323694	0.0133491	up
PGAP1	1.05875	0.199302	-5.3123	1.08e-07	1.54e-06	up
AC243772.2	1.05802	0.352363	-3.00263	0.00267655	0.0113717	up
CCDC186	1.0572	0.119067	-8.87905	6.74e-19	4.64e-17	up
SRGN	1.05561	0.0777703	-13.5734	5.76e-42	2.04e-39	up
TRPM8	1.05521	0.405888	-2.59977	0.00932864	0.03266	up
IRF1	1.05212	0.105454	-9.97706	1.92e-23	2.1e-21	up
LINC01134	1.05032	0.27949	-3.758	0.000171279	0.00108888	up
CLEC12A	1.04894	0.215434	-4.86895	1.12e-06	1.27e-05	up
ARRDC4	1.04821	0.144506	-7.25379	4.05e-13	1.46e-11	up
FLNB	1.04776	0.0830507	-12.6159	1.73e-36	4.27e-34	up
ST8SIA6	1.04717	0.344477	-3.03987	0.00236677	0.0102624	up
AP003469.4	1.0459	0.326082	-3.20747	0.00133908	0.00631719	up
CPD	1.04537	0.113615	-9.20094	3.55e-20	2.8e-18	up
MLXIPL	1.0427	0.162414	-6.42005	1.36e-10	3.37e-09	up
AC239798.2	1.04117	0.453649	-2.29511	0.021727	0.0649809	up
KATNBL1P6	1.04027	0.486451	-2.13849	0.0324771	0.0890439	up
LINC00886	1.0397	0.293591	-3.54134	0.0003981	0.00227834	up
NCF1C	1.03869	0.141818	-7.32411	2.4e-13	8.95e-12	up
PAK3	1.03799	0.396502	-2.61787	0.00884804	0.0312586	up
CAMKK1	1.03724	0.140732	-7.37032	1.7e-13	6.4e-12	up
JCAD	1.03617	0.206478	-5.01833	5.21e-07	6.44e-06	up
ZNF391	1.03445	0.215218	-4.80652	1.54e-06	1.67e-05	up
EEA1	1.03362	0.107221	-9.64002	5.42e-22	5.22e-20	up
AC116021.1	1.03357	0.505627	-2.04414	0.0409393	0.106593	up
TRIP11	1.03172	0.105858	-9.74627	1.91e-22	1.93e-20	up
AC011374.2	1.03135	0.448463	-2.29973	0.0214633	0.0643939	up
NOTUM	1.0312	0.331596	-3.10982	0.00187203	0.00841416	up
MRPS6	1.03085	0.118142	-8.72551	2.65e-18	1.69e-16	up
NPR2	1.03011	0.375611	-2.74249	0.00609759	0.022884	up
HHLA2	1.0297	0.338565	-3.04138	0.00235499	0.0102255	up
AL359183.1	1.02809	0.424975	-2.41917	0.015556	0.049579	up
NCF1	1.02706	0.105464	-9.73851	2.07e-22	2.05e-20	up
AC112484.3	1.02614	0.157988	-6.49502	8.3e-11	2.14e-09	up
SIGLEC6	1.02366	0.201187	-5.08813	3.62e-07	4.65e-06	up
HS3ST3B1	1.02144	0.158473	-6.44552	1.15e-10	2.91e-09	up
KIF3A	1.02119	0.242422	-4.21245	2.53e-05	0.000205371	up
ARHGAP12	1.01992	0.123197	-8.27879	1.24e-16	6.79e-15	up
CISH	1.01933	0.0784676	-12.9905	1.39e-38	4.08e-36	up
PIPOX	1.01749	0.200976	-5.06271	4.13e-07	5.24e-06	up
ZNF420	1.01125	0.210856	-4.79593	1.62e-06	1.75e-05	up
RHOBTB3	1.01014	0.17604	-5.73812	9.57e-09	1.66e-07	up
SPOCK1	1.00853	0.308503	-3.26911	0.00107888	0.00527305	up
SERPINB1	1.00814	0.127913	-7.88147	3.24e-15	1.53e-13	up
MGST1	1.00741	0.0775725	-12.9866	1.46e-38	4.21e-36	up
CEBPB	1.00717	0.120201	-8.37904	5.34e-17	2.98e-15	up
ZEB1	1.00427	0.263441	-3.81211	0.000137788	0.000899805	up
CCR5	1.00374	0.254984	-3.93648	8.27e-05	0.00058108	up
NPAS1	1.00247	0.164495	-6.09423	1.1e-09	2.32e-08	up
PTPRF	1.00208	0.276737	-3.62104	0.000293417	0.0017532	up
ESPN	1.00163	0.330331	-3.03221	0.00242772	0.0104829	up
AP001486.2	-1.00007	0.273004	3.66318	0.0002491	0.00151628	down
JMJD1C-AS1	-1.00055	0.163115	6.13401	8.57e-10	1.85e-08	down
AL162586.1	-1.0007	0.30636	3.2664	0.00108924	0.00531869	down
PRSS12	-1.00222	0.124946	8.02127	1.05e-15	5.18e-14	down
ANGPT1	-1.00706	0.267277	3.76785	0.000164657	0.00105168	down
MT1H	-1.00838	0.37284	2.7046	0.00683864	0.0251805	down
WDR66	-1.00976	0.415639	2.42942	0.0151231	0.0484865	down
GNMT	-1.01038	0.313993	3.21785	0.00129153	0.00612438	down
ST18	-1.0104	0.48547	2.08127	0.0374088	0.0992542	down
ZFHX3	-1.01249	0.358761	2.82219	0.00476967	0.0185334	down
AL109918.1	-1.01299	0.377836	2.68103	0.00733954	0.0267154	down
PACSIN3	-1.0181	0.305254	3.33527	0.000852175	0.0043221	down
AC138932.1	-1.01822	0.178471	5.70523	1.16e-08	1.98e-07	down
FN1	-1.01902	0.315873	3.22603	0.0012552	0.00598376	down
KDELC1	-1.02103	0.258509	3.94968	7.83e-05	0.000554192	down
CD109	-1.02142	0.406986	2.50972	0.0120828	0.0403736	down
AC022400.5	-1.02199	0.356033	2.8705	0.00409822	0.0162605	down
AC034102.6	-1.02279	0.500403	2.04392	0.040961	0.106612	down
MGC12916	-1.02404	0.361955	2.82918	0.0046667	0.0181877	down
MRAS	-1.02413	0.129966	7.87994	3.28e-15	1.54e-13	down
AC007878.1	-1.02523	0.429576	2.38662	0.0170042	0.0533446	down
SNX9	-1.02526	0.343012	2.98899	0.00279898	0.0117923	down
EBLN2	-1.02601	0.258204	3.97365	7.08e-05	0.000505135	down
AC027612.3	-1.02652	0.402415	2.5509	0.0107446	0.0366797	down
C1orf198	-1.02684	0.293777	3.49531	0.000473504	0.00262981	down
PDZD2	-1.02728	0.453275	2.26635	0.0234297	0.0689935	down
PSAT1	-1.02734	0.328784	3.12465	0.00178014	0.00805687	down
TGFB2	-1.02866	0.43215	2.38032	0.0172974	0.0540362	down
MYH10	-1.02936	0.380364	2.70625	0.00680468	0.0251028	down
COMMD3	-1.02978	0.0959816	10.729	7.44e-27	1.06e-24	down
HIST2H2BE	-1.03002	0.279995	3.6787	0.000234422	0.00143815	down
DPP9-AS1	-1.03103	0.443376	2.32541	0.0200499	0.0610337	down
AC004080.2	-1.03175	0.370529	2.78454	0.00536029	0.0205016	down
LINC00115	-1.0324	0.49361	2.09153	0.0364807	0.097488	down
MCUB	-1.03288	0.170205	6.06844	1.29e-09	2.69e-08	down
MAP2K6	-1.03303	0.326581	3.16318	0.00156056	0.00721586	down
IL1B	-1.03459	0.31403	3.29455	0.000985796	0.00486382	down
Z83840.1	-1.03688	0.368286	2.81541	0.00487146	0.0188585	down
ITPR3	-1.03832	0.15562	6.67219	2.52e-11	7.02e-10	down
LTBP2	-1.03909	0.391002	2.65751	0.00787207	0.0282941	down
AL356512.1	-1.03915	0.454539	2.28617	0.0222444	0.0661902	down
PRELID3A	-1.03928	0.278163	3.73622	0.000186808	0.00117374	down
OAS1	-1.0403	0.310416	3.35129	0.000804355	0.00412109	down
RTN4R	-1.04092	0.334612	3.11083	0.00186564	0.00838786	down
SPRY2	-1.04133	0.0988451	10.535	5.96e-26	8.01e-24	down
AL691432.2	-1.04174	0.267856	3.88919	0.00010058	0.000686718	down
ARHGAP23	-1.04257	0.148942	6.99984	2.56e-12	8.26e-11	down
OLFML2A	-1.04347	0.492711	2.11781	0.0341909	0.0927351	down
NARF-IT1	-1.04355	0.501674	2.08013	0.0375135	0.0994644	down
AL049840.5	-1.04363	0.499462	2.0895	0.0366624	0.0978899	down
ZNF514	-1.04486	0.214805	4.86424	1.15e-06	1.3e-05	down
CATSPER2	-1.04679	0.219537	4.76817	1.86e-06	1.98e-05	down
LAMB1	-1.04838	0.41243	2.54196	0.0110231	0.0374422	down
NT5DC2	-1.05175	0.114005	9.22548	2.82e-20	2.26e-18	down
AC010468.1	-1.05204	0.499221	2.10737	0.0350856	0.0946189	down
CDKL5	-1.05338	0.274459	3.83803	0.000124027	0.000823735	down
TLE1	-1.05382	0.131258	8.02864	9.86e-16	4.91e-14	down
FAR2	-1.05407	0.17786	5.9264	3.1e-09	5.96e-08	down
AL591848.4	-1.05601	0.517917	2.03895	0.0414548	0.107556	down
NFE2L3	-1.05612	0.205107	5.14909	2.62e-07	3.45e-06	down
GPT2	-1.05742	0.156007	6.77802	1.22e-11	3.59e-10	down
AC008079.1	-1.05759	0.292692	3.61332	0.0003023	0.00179938	down
AC108134.3	-1.05791	0.176998	5.97695	2.27e-09	4.49e-08	down
RPL11P3	-1.05903	0.41577	2.54715	0.0108606	0.0370028	down
ACCS	-1.05904	0.226726	4.671	3e-06	3.05e-05	down
ANKRD18B	-1.05961	0.135086	7.84399	4.36e-15	2.01e-13	down
IL10RA	-1.06029	0.364688	2.90737	0.00364478	0.0147464	down
SBSPON	-1.06087	0.350912	3.02317	0.00250139	0.0107594	down
ZNF154	-1.06112	0.506524	2.09491	0.0361794	0.0968986	down
CELF2-AS1	-1.06263	0.379257	2.80187	0.00508066	0.0195712	down
AF111169.3	-1.06362	0.404487	2.62956	0.00854963	0.0303281	down
AC023632.6	-1.06393	0.441631	2.4091	0.015992	0.0507301	down
INPP5J	-1.0646	0.299017	3.56033	0.000370383	0.00214172	down
AC007066.2	-1.0649	0.390439	2.72743	0.00638301	0.0237778	down
ALS2	-1.06518	0.201511	5.28598	1.25e-07	1.75e-06	down
MIR221	-1.06556	0.395224	2.69609	0.00701586	0.0256996	down
ASS1	-1.06657	0.0829018	12.8655	7.04e-38	1.96e-35	down
AC015912.3	-1.06786	0.283361	3.76856	0.000164191	0.00104938	down
SRD5A3-AS1	-1.07055	0.431181	2.48282	0.0130346	0.0428925	down
AOC2	-1.0723	0.545151	1.96698	0.0491851	0.123051	down
PDPK2P	-1.07623	0.242301	4.4417	8.92e-06	8.13e-05	down
ARL17B	-1.07931	0.419532	2.57265	0.0100924	0.034817	down
DHRS11	-1.08025	0.217374	4.96953	6.71e-07	8.13e-06	down
NCAM1	-1.08239	0.185257	5.84263	5.14e-09	9.41e-08	down
USP32P2	-1.0833	0.35719	3.03283	0.00242268	0.010467	down
CHRNA7	-1.0833	0.237732	4.55681	5.19e-06	5.01e-05	down
TENT5C	-1.08383	0.253839	4.26977	1.96e-05	0.000163684	down
ZNF710-AS1	-1.0859	0.207578	5.23127	1.68e-07	2.3e-06	down
KCNAB1	-1.08602	0.493936	2.19871	0.0278982	0.0792354	down
LRRC7	-1.08698	0.481285	2.2585	0.0239145	0.07009	down
AC022098.1	-1.08778	0.21661	5.02187	5.12e-07	6.36e-06	down
PTTG1	-1.0882	0.118312	9.19774	3.66e-20	2.85e-18	down
MYO15B	-1.08844	0.119339	9.12052	7.48e-20	5.64e-18	down
AC114760.2	-1.09296	0.358516	3.04858	0.00229922	0.0100168	down
RNU6-1016P	-1.09431	0.429896	2.54553	0.0109113	0.0371593	down
AL442125.1	-1.09567	0.343528	3.18945	0.00142543	0.00666413	down
TMEM45A	-1.09649	0.195354	5.61284	1.99e-08	3.27e-07	down
FAM106A	-1.09672	0.139163	7.88087	3.25e-15	1.54e-13	down
LINC01572	-1.09736	0.401911	2.73036	0.00632648	0.023601	down
CAHM	-1.09912	0.415907	2.64271	0.00822445	0.0294086	down
NRTN	-1.09935	0.427532	2.57139	0.010129	0.0349298	down
DLEU2	-1.09938	0.215652	5.09794	3.43e-07	4.44e-06	down
PKD1	-1.09982	0.0916035	12.0063	3.29e-33	7.14e-31	down
RSPH4A	-1.1002	0.525553	2.09341	0.0363125	0.0971551	down
TENT5B	-1.1007	0.333269	3.30275	0.00095743	0.00475091	down
AL021707.6	-1.10231	0.497856	2.21412	0.0268205	0.0768319	down
GADD45B	-1.10244	0.386659	2.85121	0.00435532	0.0171541	down
ZNF816	-1.10404	0.43908	2.51445	0.011922	0.0399387	down
NR4A1	-1.1041	0.252787	4.3677	1.26e-05	0.000110545	down
CD93	-1.10505	0.101884	10.8461	2.08e-27	3.06e-25	down
GLYCTK	-1.10519	0.194355	5.68645	1.3e-08	2.19e-07	down
AC008982.2	-1.10635	0.25981	4.2583	2.06e-05	0.000170917	down
MAP4K1	-1.10638	0.479374	2.30797	0.0210009	0.0633477	down
AP001469.1	-1.10809	0.403463	2.74645	0.00602432	0.0226525	down
KCNRG	-1.10912	0.531021	2.08865	0.0367392	0.0980446	down
NEDD4L	-1.10985	0.516478	2.14887	0.0316445	0.0872918	down
KMT2E-AS1	-1.11035	0.388231	2.86001	0.00423623	0.0167527	down
AL135910.1	-1.11161	0.391221	2.84139	0.00449167	0.0176022	down
AC004846.1	-1.11261	0.353627	3.14628	0.0016536	0.00757646	down
AL442003.1	-1.11293	0.439104	2.53454	0.0112594	0.0380954	down
HSD17B8	-1.11381	0.183177	6.08051	1.2e-09	2.51e-08	down
PITRM1-AS1	-1.11423	0.46629	2.38956	0.0168686	0.0530472	down
EDA2R	-1.11484	0.324982	3.43046	0.000602566	0.00324496	down
CDKN2B-AS1	-1.11486	0.399315	2.79194	0.00523931	0.0201128	down
SDC3	-1.11666	0.470918	2.37124	0.0177284	0.0551069	down
TRIM45	-1.11694	0.32534	3.43314	0.000596632	0.00321855	down
AC008568.1	-1.11742	0.497339	2.24679	0.0246533	0.071797	down
AP002907.1	-1.11783	0.394683	2.83223	0.00462244	0.0180332	down
SLC49A3	-1.11889	0.187359	5.97191	2.34e-09	4.61e-08	down
AP001628.1	-1.11923	0.487852	2.29421	0.0217786	0.0650824	down
LIPE	-1.11955	0.311525	3.59378	0.000325915	0.00192235	down
KCNQ1OT1	-1.1204	0.283084	3.95785	7.56e-05	0.000537029	down
AC139530.1	-1.12116	0.398145	2.81597	0.00486305	0.0188353	down
GATA2	-1.12222	0.10246	10.9528	6.44e-28	9.95e-26	down
RELB	-1.12281	0.200512	5.59969	2.15e-08	3.5e-07	down
PCDHGA11	-1.12368	0.193125	5.81842	5.94e-09	1.08e-07	down
KCNIP2	-1.12837	0.449786	2.50867	0.0121185	0.0404621	down
NME9	-1.12913	0.518057	2.17956	0.0292903	0.082409	down
EFHC1	-1.13095	0.178608	6.33202	2.42e-10	5.73e-09	down
DHX58	-1.13134	0.333186	3.39551	0.000685003	0.00360673	down
EPHB4	-1.13158	0.134847	8.39158	4.8e-17	2.71e-15	down
AL118516.1	-1.13265	0.294195	3.85001	0.000118112	0.000790842	down
HOXA10-AS	-1.1327	0.260833	4.34262	1.41e-05	0.000121827	down
45174	-1.13307	0.420494	2.69461	0.00704719	0.0258022	down
AP005131.6	-1.13456	0.40024	2.8347	0.00458682	0.0179211	down
AC068831.7	-1.1354	0.221148	5.13411	2.83e-07	3.73e-06	down
JPH2	-1.13555	0.578748	1.96208	0.049753	0.124219	down
REC8	-1.13657	0.274066	4.14707	3.37e-05	0.000265078	down
AC135279.1	-1.13658	0.490989	2.31489	0.0206191	0.0624496	down
AC012513.3	-1.13675	0.226747	5.01332	5.35e-07	6.59e-06	down
SH3GL1P2	-1.13685	0.552487	2.0577	0.0396189	0.103847	down
AL137060.1	-1.13955	0.516496	2.2063	0.0273627	0.0779728	down
TROAP	-1.13966	0.115762	9.84484	7.22e-23	7.52e-21	down
BEGAIN	-1.14521	0.253509	4.51744	6.26e-06	5.93e-05	down
ERFE	-1.14559	0.34041	3.36533	0.000764531	0.00394036	down
ENOSF1	-1.14601	0.131665	8.70394	3.21e-18	2.03e-16	down
HIST3H2A	-1.14695	0.226864	5.05567	4.29e-07	5.41e-06	down
AL031727.1	-1.14836	0.522544	2.19763	0.0279757	0.0793687	down
LINC00565	-1.14897	0.304385	3.77473	0.000160179	0.00102753	down
LOXHD1	-1.14899	0.311761	3.68548	0.00022827	0.00140372	down
MIR3648-1	-1.15109	0.403598	2.85207	0.00434356	0.0171121	down
VAT1L	-1.15447	0.241818	4.77413	1.8e-06	1.93e-05	down
GDF11	-1.1562	0.353968	3.26641	0.00108919	0.00531869	down
TBC1D3G	-1.15746	0.550901	2.10104	0.0356376	0.0957269	down
AC021945.1	-1.15753	0.337722	3.42747	0.000609225	0.00327516	down
TCTE3	-1.15755	0.255982	4.52202	6.13e-06	5.81e-05	down
AC012360.3	-1.15881	0.256848	4.51164	6.43e-06	6.07e-05	down
RNA5SP317	-1.15988	0.590361	1.96469	0.0494499	0.123613	down
AC005264.1	-1.1602	0.473405	2.45076	0.0142555	0.0461665	down
AC011337.1	-1.16025	0.534063	2.1725	0.0298179	0.083457	down
AC243829.1	-1.16076	0.401924	2.88802	0.00387681	0.0155162	down
AL356414.1	-1.16123	0.253553	4.57982	4.65e-06	4.54e-05	down
ANKRD36C	-1.16304	0.356521	3.2622	0.00110552	0.00537798	down
FOS	-1.16455	0.297467	3.9149	9.04e-05	0.000624617	down
PATL2	-1.16501	0.297952	3.91005	9.23e-05	0.000634753	down
MIR222HG	-1.1696	0.151445	7.72295	1.14e-14	4.91e-13	down
RAB6B	-1.17002	0.288237	4.05924	4.92e-05	0.00037123	down
UCP3	-1.1703	0.386316	3.02938	0.00245058	0.010567	down
CYP2T1P	-1.17102	0.344817	3.39606	0.000683631	0.00360315	down
LINC00599	-1.17144	0.283822	4.12738	3.67e-05	0.000285792	down
KRT8P33	-1.17206	0.4519	2.59362	0.0094972	0.0331171	down
CSAD	-1.17738	0.230311	5.11215	3.19e-07	4.14e-06	down
STX1B	-1.17742	0.183345	6.4219	1.35e-10	3.34e-09	down
CYP4F26P	-1.17976	0.146921	8.02988	9.76e-16	4.88e-14	down
ALOX5	-1.18167	0.314762	3.75418	0.000173908	0.00110201	down
SEZ6L	-1.18276	0.528973	2.23595	0.0253548	0.0734969	down
RTEL1-TNFRSF6B	-1.18279	0.249316	4.74415	2.09e-06	2.2e-05	down
EDRF1-AS1	-1.18454	0.574401	2.06221	0.0391876	0.103028	down
AC127024.8	-1.18586	0.506948	2.33921	0.0193247	0.059171	down
AC012146.1	-1.19081	0.547457	2.17516	0.0296181	0.0830705	down
ZNF674-AS1	-1.19332	0.31531	3.78461	0.000153953	0.000993307	down
AC009812.3	-1.19346	0.565314	2.11115	0.034759	0.0939006	down
AJUBA	-1.19497	0.212541	5.62229	1.88e-08	3.11e-07	down
RGS5	-1.19632	0.521275	2.29499	0.0217339	0.0649809	down
COL11A2	-1.19646	0.442574	2.70341	0.00686319	0.0252411	down
GPR3	-1.19754	0.362813	3.30071	0.000964413	0.00477645	down
AL359921.2	-1.19824	0.442229	2.70954	0.00673756	0.0249023	down
DDX43P3	-1.1992	0.575837	2.08254	0.0372932	0.0990485	down
LDHAP2	-1.20226	0.521614	2.30488	0.0211731	0.0637563	down
MXRA7	-1.20256	0.227168	5.29371	1.2e-07	1.69e-06	down
LRRC77P	-1.20445	0.514471	2.34115	0.0192243	0.0589348	down
NOG	-1.20528	0.17033	7.0761	1.48e-12	4.92e-11	down
ARHGAP27P1-BPTFP1-KPNA2P3	-1.20676	0.36257	3.32834	0.000873652	0.00441524	down
AC243732.1	-1.20845	0.58514	2.06523	0.0389015	0.102465	down
AC090152.1	-1.21071	0.32076	3.7745	0.000160331	0.00102808	down
C5AR1	-1.21149	0.346345	3.49793	0.000468884	0.0026088	down
AP000254.1	-1.2117	0.48661	2.49009	0.0127712	0.042159	down
AC093525.8	-1.21548	0.254551	4.775	1.8e-06	1.93e-05	down
AC006946.1	-1.21696	0.465684	2.61327	0.0089681	0.0316398	down
SLC7A7	-1.21882	0.271769	4.48477	7.3e-06	6.76e-05	down
PDZK1	-1.21892	0.612271	1.99083	0.0465001	0.117749	down
AC135050.1	-1.21925	0.369124	3.30309	0.00095625	0.00474656	down
PLIN2	-1.21966	0.213274	5.71876	1.07e-08	1.84e-07	down
LINC02449	-1.2202	0.491148	2.48438	0.0129778	0.0427324	down
DDAH2	-1.22271	0.136896	8.93173	4.19e-19	2.95e-17	down
AC008894.3	-1.22375	0.346058	3.53624	0.000405859	0.0023168	down
AC022400.7	-1.22425	0.175382	6.98046	2.94e-12	9.37e-11	down
OPN1SW	-1.22456	0.547154	2.23805	0.0252178	0.0731812	down
PHETA1	-1.22571	0.392746	3.12087	0.00180319	0.00814226	down
NADK2-AS1	-1.22723	0.609015	2.01511	0.0438932	0.112517	down
ZEB2-AS1	-1.22833	0.529549	2.31959	0.0203632	0.0618598	down
DNM1	-1.2285	0.0941504	13.0483	6.5e-39	1.99e-36	down
AL355472.1	-1.22869	0.553327	2.22054	0.0263821	0.0758268	down
AC006504.1	-1.23102	0.342633	3.59282	0.000327125	0.00192657	down
IRF7	-1.23348	0.186207	6.62424	3.49e-11	9.41e-10	down
ZNF562	-1.23386	0.241213	5.11522	3.13e-07	4.07e-06	down
BFSP1	-1.23464	0.586483	2.10516	0.0352777	0.0949564	down
AC110285.7	-1.23545	0.392417	3.14832	0.00164212	0.00753269	down
JAM3	-1.2358	0.225869	5.47133	4.47e-08	6.91e-07	down
SLAMF1	-1.23594	0.29668	4.16589	3.1e-05	0.000246606	down
SPIB	-1.23777	0.177449	6.97536	3.05e-12	9.67e-11	down
KRT8	-1.23912	0.593663	2.08724	0.0368661	0.0983158	down
SNORD20	-1.23954	0.407286	3.04341	0.00233916	0.0101624	down
DOK4	-1.24118	0.403855	3.07333	0.00211687	0.00932948	down
PGM5P2	-1.24141	0.460717	2.69452	0.00704899	0.0258027	down
SNX18P7	-1.24157	0.255427	4.86074	1.17e-06	1.31e-05	down
LAMP5-AS1	-1.2441	0.144694	8.59816	8.1e-18	4.94e-16	down
GXYLT2	-1.24492	0.447015	2.78497	0.00535329	0.0204805	down
NAB2	-1.24588	0.175921	7.08204	1.42e-12	4.76e-11	down
AC012618.2	-1.24652	0.615947	2.02375	0.042996	0.1108	down
Z83843.1	-1.25062	0.26635	4.6954	2.66e-06	2.74e-05	down
AP000355.1	-1.25164	0.603181	2.07506	0.037981	0.100465	down
PEX11G	-1.25316	0.36235	3.45842	0.000543356	0.00296603	down
LYG1	-1.25348	0.443403	2.82696	0.00469919	0.0182869	down
AL049697.1	-1.25419	0.397562	3.15471	0.0016066	0.00739806	down
TOX	-1.2603	0.320883	3.92758	8.58e-05	0.000598669	down
AL390719.1	-1.26098	0.355789	3.54418	0.000393833	0.00225889	down
DNAH7	-1.26219	0.595261	2.12039	0.0339729	0.0922688	down
ACP4	-1.26363	0.588093	2.14869	0.0316592	0.0873105	down
AC104129.1	-1.26476	0.468935	2.6971	0.00699467	0.0256521	down
TTC7B	-1.26936	0.402396	3.15451	0.0016077	0.00740093	down
PRRT4	-1.27179	0.270469	4.70217	2.57e-06	2.66e-05	down
TMEM221	-1.27328	0.198952	6.39995	1.55e-10	3.78e-09	down
FAM13A-AS1	-1.27568	0.268456	4.75192	2.01e-06	2.12e-05	down
SLC23A1	-1.27739	0.635676	2.0095	0.0444844	0.113678	down
TYMSOS	-1.27962	0.569707	2.24611	0.0246969	0.071897	down
AL357060.1	-1.2808	0.201269	6.36364	1.97e-10	4.71e-09	down
VEGFA	-1.28177	0.11673	10.9806	4.74e-28	7.54e-26	down
MFSD6	-1.2821	0.290333	4.41596	1.01e-05	9.04e-05	down
POLR2J3	-1.28262	0.236083	5.43291	5.54e-08	8.36e-07	down
AC097534.1	-1.2838	0.534151	2.40345	0.0162412	0.0514161	down
AL512791.1	-1.28415	0.488105	2.63089	0.00851608	0.0302529	down
AL590627.1	-1.28459	0.528835	2.4291	0.0151365	0.0485095	down
FZD9	-1.28526	0.568504	2.26078	0.0237728	0.0697928	down
RAB7B	-1.28589	0.380469	3.37975	0.000725518	0.00378429	down
AC007728.3	-1.28785	0.560672	2.29698	0.0216198	0.0647515	down
AL021807.1	-1.29227	0.436334	2.96165	0.00305991	0.0127436	down
LINC-PINT	-1.29257	0.600909	2.15102	0.0314744	0.0869192	down
AP001992.1	-1.29348	0.605615	2.13582	0.0326941	0.0895157	down
AP000759.1	-1.29371	0.60638	2.13349	0.0328842	0.0898785	down
CXCL8	-1.29696	0.549536	2.36009	0.0182704	0.0564988	down
WNT10B	-1.2977	0.130252	9.96301	2.21e-23	2.38e-21	down
ZNF506	-1.29892	0.226015	5.74706	9.08e-09	1.57e-07	down
ZNF519	-1.30047	0.37824	3.43821	0.000585566	0.00317092	down
NDRG4	-1.30177	0.636111	2.04646	0.0407116	0.106097	down
AC021087.2	-1.30275	0.646639	2.01464	0.0439422	0.112606	down
HSPA8P15	-1.30458	0.511181	2.55209	0.0107079	0.0365988	down
MIR503HG	-1.30466	0.292135	4.46595	7.97e-06	7.34e-05	down
SMG1P3	-1.30872	0.316796	4.13112	3.61e-05	0.000281596	down
PPIAP29	-1.30928	0.305698	4.2829	1.84e-05	0.0001555	down
AFDN	-1.31642	0.285226	4.61534	3.92e-06	3.9e-05	down
VAMP1	-1.31756	0.14789	8.90906	5.15e-19	3.58e-17	down
ZIC2	-1.31777	0.271329	4.85674	1.19e-06	1.34e-05	down
AP001350.1	-1.31951	0.662712	1.99107	0.0464732	0.117738	down
AC016957.2	-1.32386	0.415334	3.18745	0.00143534	0.00670239	down
AC107959.3	-1.32727	0.614277	2.1607	0.0307181	0.0852881	down
RIMKLBP2	-1.32766	0.593027	2.23879	0.0251695	0.0730683	down
MYLPF	-1.32895	0.453753	2.9288	0.00340274	0.0139224	down
RF02204	-1.33084	0.539808	2.46539	0.0136863	0.0446506	down
LINC01238	-1.33332	0.558659	2.38665	0.0170029	0.0533446	down
CD40	-1.33559	0.497952	2.68217	0.00731467	0.026644	down
N4BP2L2-IT2	-1.33839	0.213702	6.26287	3.78e-10	8.72e-09	down
RTL3	-1.33956	0.569626	2.35164	0.0186906	0.0575473	down
FGFR3	-1.34057	0.625166	2.14433	0.0320061	0.0880423	down
KCNAB3	-1.34128	0.313993	4.27169	1.94e-05	0.000162631	down
VSIG2	-1.34188	0.601701	2.23015	0.0257377	0.0743444	down
FERMT3	-1.34303	0.179724	7.47276	7.85e-14	3.04e-12	down
CD276	-1.34523	0.246313	5.46148	4.72e-08	7.24e-07	down
TSHZ3	-1.34816	0.342944	3.93115	8.45e-05	0.000590923	down
AC137932.1	-1.35228	0.301502	4.48514	7.29e-06	6.76e-05	down
AC012181.1	-1.35656	0.514906	2.63458	0.00842411	0.0300056	down
AC137932.3	-1.35969	0.339489	4.0051	6.2e-05	0.000451085	down
CSRNP1	-1.36207	0.209506	6.50133	7.96e-11	2.06e-09	down
MIR3153	-1.36255	0.576899	2.36186	0.0181837	0.0562866	down
CDH24	-1.36305	0.144004	9.46532	2.93e-21	2.67e-19	down
ZNF345	-1.36587	0.331261	4.12324	3.74e-05	0.000290108	down
S1PR5	-1.3707	0.146559	9.35256	8.56e-21	7.29e-19	down
PKD1P6-NPIPP1	-1.37257	0.551637	2.48818	0.0128399	0.04235	down
CDCA7	-1.38157	0.352501	3.91933	8.88e-05	0.000616242	down
H1FX	-1.38641	0.135671	10.219	1.63e-24	1.97e-22	down
IER3	-1.38705	0.606929	2.28536	0.0222915	0.0663105	down
NDRG2	-1.39194	0.184661	7.53784	4.78e-14	1.91e-12	down
AL161725.1	-1.39262	0.285108	4.88452	1.04e-06	1.19e-05	down
GJC2	-1.39275	0.684493	2.03472	0.0418795	0.108514	down
AC112128.1	-1.39356	0.63149	2.20677	0.0273299	0.0779478	down
EP300-AS1	-1.39446	0.487321	2.86147	0.00421675	0.0166943	down
TRAF1	-1.3952	0.469838	2.96953	0.00298258	0.0124615	down
CCDC144B	-1.39531	0.162782	8.57163	1.02e-17	6.1e-16	down
RNF144B	-1.3989	0.561277	2.49235	0.01269	0.0419441	down
HEG1	-1.40218	0.490945	2.85608	0.00428907	0.0169359	down
CHST2	-1.40457	0.180102	7.79876	6.25e-15	2.77e-13	down
TFAP2A	-1.40542	0.498718	2.81806	0.00483146	0.0187315	down
SULF2	-1.40554	0.62039	2.26557	0.0234775	0.0690861	down
AC006504.3	-1.40863	0.661993	2.12787	0.033348	0.0909072	down
SCART1	-1.40869	0.512225	2.75014	0.005957	0.022421	down
EXO5	-1.40994	0.232952	6.05248	1.43e-09	2.93e-08	down
DPYSL3	-1.41052	0.343343	4.10818	3.99e-05	0.000307079	down
MYOZ1	-1.41282	0.450602	3.1354	0.00171619	0.00780591	down
AP005899.1	-1.41668	0.568075	2.49382	0.0126376	0.0418241	down
CBS	-1.41725	0.480624	2.94876	0.0031905	0.0131854	down
AL354892.3	-1.42161	0.504623	2.81718	0.00484468	0.0187781	down
NRP1	-1.42409	0.379294	3.75458	0.000173631	0.00110114	down
ARID5B	-1.42414	0.296773	4.79875	1.6e-06	1.73e-05	down
CD48	-1.42539	0.305764	4.66175	3.14e-06	3.18e-05	down
IRX5	-1.42581	0.185161	7.70038	1.36e-14	5.8e-13	down
MEIOC	-1.42748	0.362406	3.93888	8.19e-05	0.000576317	down
SLC44A2	-1.42808	0.420037	3.39988	0.000674143	0.00356519	down
CCL2	-1.4298	0.293866	4.8655	1.14e-06	1.29e-05	down
CORO6	-1.42981	0.364273	3.92511	8.67e-05	0.000603773	down
AC027290.2	-1.43049	0.309355	4.62409	3.76e-06	3.75e-05	down
AC023510.2	-1.43127	0.433827	3.29917	0.0009697	0.00479958	down
AC025594.2	-1.4329	0.503175	2.84771	0.00440344	0.0172956	down
AC114956.2	-1.43349	0.687	2.0866	0.0369244	0.0984042	down
AC062029.1	-1.43365	0.531628	2.69672	0.00700269	0.0256634	down
IKZF2	-1.43542	0.489043	2.93517	0.00333368	0.0136793	down
JAZF1	-1.4378	0.378272	3.80096	0.000144135	0.00093499	down
ALDH1L2	-1.43783	0.21691	6.62867	3.39e-11	9.19e-10	down
AL356273.3	-1.44178	0.649354	2.22032	0.0263967	0.0758547	down
AC141557.2	-1.44322	0.379149	3.80646	0.000140972	0.000917524	down
FAM13A	-1.44425	0.613712	2.35331	0.0186073	0.0573473	down
TP53I11	-1.44426	0.196731	7.34128	2.12e-13	7.91e-12	down
PPP1R3G	-1.44636	0.18725	7.7242	1.13e-14	4.88e-13	down
C3	-1.45374	0.692225	2.1001	0.0357204	0.0958999	down
HELLPAR	-1.45409	0.201387	7.22039	5.18e-13	1.82e-11	down
DPY19L2P3	-1.45586	0.422606	3.44497	0.000571127	0.00310134	down
CD6	-1.45669	0.355405	4.09866	4.16e-05	0.000319198	down
KLHL29	-1.45972	0.321138	4.54546	5.48e-06	5.26e-05	down
RN7SKP23	-1.46016	0.63468	2.30063	0.0214127	0.0642793	down
DLG5	-1.46239	0.267318	5.4706	4.49e-08	6.93e-07	down
TNFAIP3	-1.46323	0.289374	5.05655	4.27e-07	5.39e-06	down
KCNK12	-1.46637	0.514668	2.84916	0.00438347	0.0172388	down
F3	-1.46659	0.491972	2.98105	0.00287266	0.0120571	down
ARRDC3-AS1	-1.46712	0.691914	2.12038	0.0339742	0.0922688	down
MYL9	-1.47116	0.381198	3.85929	0.000113717	0.000765359	down
PAQR6	-1.47223	0.252923	5.82085	5.85e-09	1.06e-07	down
ISG20	-1.4729	0.488181	3.01711	0.00255196	0.0109317	down
UBE2C	-1.47527	0.0993682	14.8465	7.33e-50	4.57e-47	down
AC253536.3	-1.47719	0.429847	3.43655	0.000589164	0.00318819	down
BCAR1	-1.47822	0.549849	2.6884	0.00717943	0.0262003	down
NCAM2	-1.47838	0.143154	10.3272	5.31e-25	6.52e-23	down
TSC22D3	-1.48254	0.159013	9.32342	1.13e-20	9.4e-19	down
AC138969.1	-1.48365	0.632126	2.34709	0.0189209	0.0581416	down
MOG	-1.48414	0.665362	2.23058	0.0257089	0.0742748	down
LPAR5	-1.48508	0.228992	6.48529	8.86e-11	2.28e-09	down
DPRXP4	-1.48524	0.69154	2.14773	0.0317352	0.0874737	down
Z95152.1	-1.48544	0.34822	4.26581	1.99e-05	0.000166171	down
MIR616	-1.48742	0.698167	2.13046	0.0331335	0.0904489	down
TAC4	-1.48917	0.495256	3.00687	0.00263956	0.0112332	down
AC068473.5	-1.49017	0.297105	5.01563	5.29e-07	6.52e-06	down
GNB3	-1.49145	0.491107	3.03692	0.00239007	0.0103404	down
KIRREL3	-1.4921	0.324054	4.6045	4.13e-06	4.07e-05	down
SNAP25	-1.49513	0.687374	2.17513	0.0296204	0.0830705	down
JUP	-1.50183	0.599284	2.50605	0.012209	0.0406644	down
NFKBIA	-1.50286	0.335464	4.47994	7.47e-06	6.9e-05	down
HOXA3	-1.50437	0.18747	8.02456	1.02e-15	5.06e-14	down
SAPCD1	-1.50717	0.546161	2.75957	0.00578784	0.0218687	down
SHH	-1.50718	0.433942	3.47322	0.000514252	0.00282594	down
ZNF573	-1.51077	0.70569	2.14083	0.0322874	0.0886512	down
AP005329.2	-1.51468	0.61822	2.45007	0.0142828	0.0462295	down
PPP1R15A	-1.52068	0.166843	9.11443	7.91e-20	5.93e-18	down
AC005674.2	-1.52104	0.315889	4.81511	1.47e-06	1.61e-05	down
ANPEP	-1.52112	0.63299	2.40308	0.0162578	0.0514582	down
HIST1H3E	-1.52203	0.587453	2.5909	0.00957262	0.0333279	down
AC010761.3	-1.52239	0.577163	2.63771	0.00834686	0.0297848	down
RF00019	-1.52257	0.704533	2.1611	0.0306873	0.0852479	down
CALHM2	-1.52599	0.239995	6.35839	2.04e-10	4.86e-09	down
RN7SL431P	-1.52621	0.768429	1.98615	0.0470172	0.118788	down
MYBPC3	-1.52652	0.574467	2.65727	0.00787758	0.0283045	down
LINC01215	-1.52799	0.50427	3.03011	0.00244462	0.0105442	down
AC048341.2	-1.52818	0.777162	1.96636	0.0492569	0.12319	down
AC007336.1	-1.52881	0.422139	3.62157	0.00029282	0.00175075	down
AC027307.3	-1.53285	0.379694	4.03706	5.41e-05	0.000402355	down
GCNT7	-1.53447	0.639369	2.39998	0.0163959	0.0518322	down
SMIM5	-1.53465	0.5946	2.58098	0.00985203	0.0341104	down
AC131649.2	-1.53493	0.620271	2.47461	0.0133381	0.0437251	down
LINC00641	-1.53626	0.153001	10.0409	1.01e-23	1.16e-21	down
PPM1E	-1.53819	0.509898	3.01667	0.00255572	0.0109448	down
AC123768.5	-1.53849	0.507316	3.03261	0.00242446	0.0104717	down
AC011477.2	-1.54098	0.553805	2.78254	0.00539351	0.0206084	down
LINC00894	-1.55006	0.363143	4.26846	1.97e-05	0.000164471	down
AC005261.5	-1.55386	0.713166	2.17882	0.0293451	0.0824923	down
TMPRSS9	-1.55469	0.273906	5.67598	1.38e-08	2.31e-07	down
TYRO3P	-1.55521	0.725189	2.14456	0.0319877	0.0880296	down
CECR2	-1.55904	0.249124	6.2581	3.9e-10	8.97e-09	down
VSTM2L	-1.56251	0.587496	2.65961	0.00782312	0.0281477	down
CRIM1	-1.5656	0.428846	3.65074	0.000261491	0.00158326	down
AC012615.1	-1.56742	0.310676	5.04518	4.53e-07	5.68e-06	down
PP2D1	-1.57579	0.562771	2.80006	0.00510939	0.0196652	down
AF064858.3	-1.57595	0.480072	3.28273	0.00102806	0.0050484	down
AC132192.2	-1.57599	0.636109	2.47754	0.013229	0.0434314	down
CAMK1D	-1.58117	0.367682	4.30038	1.71e-05	0.000144806	down
CCDC162P	-1.58188	0.395131	4.00344	6.24e-05	0.000454052	down
RGS2	-1.58218	0.320609	4.93491	8.02e-07	9.51e-06	down
KRBA1	-1.58799	0.412615	3.84861	0.00011879	0.000794704	down
HERC5	-1.59146	0.426198	3.73409	0.000188394	0.00118275	down
NUDT4B	-1.59628	0.735916	2.1691	0.0300749	0.0840405	down
AP001347.1	-1.59644	0.680018	2.34765	0.0188924	0.0580653	down
AC132872.1	-1.59676	0.31355	5.09251	3.53e-07	4.56e-06	down
C10orf91	-1.60001	0.322719	4.9579	7.13e-07	8.58e-06	down
AL442663.4	-1.60221	0.767753	2.08688	0.0368994	0.0983879	down
C3orf49	-1.60755	0.697778	2.30382	0.0212329	0.0638639	down
SV2B	-1.60778	0.68356	2.35207	0.018669	0.0575149	down
RASL11B	-1.61353	0.705466	2.28719	0.0221849	0.0660509	down
ODF3L1	-1.61407	0.799261	2.01946	0.0434397	0.111666	down
AC087620.1	-1.61525	0.524707	3.07839	0.00208122	0.00920067	down
CKMT2	-1.6222	0.623626	2.60124	0.00928874	0.0325429	down
AL121987.2	-1.62455	0.440076	3.69153	0.000222909	0.00137346	down
EBI3	-1.62778	0.551938	2.9492	0.00318594	0.0131701	down
STX16-NPEPL1	-1.62888	0.46408	3.50992	0.000448244	0.00251293	down
AC131971.1	-1.63027	0.649862	2.50864	0.0121197	0.0404621	down
LYST-AS1	-1.637	0.673746	2.42969	0.0151117	0.0484598	down
AC124319.2	-1.63734	0.71275	2.29722	0.0216063	0.0647358	down
DUTP2	-1.63796	0.689029	2.37719	0.0174449	0.0544158	down
ALS2CR12	-1.64328	0.743917	2.20896	0.0271774	0.0776263	down
HOXA-AS3	-1.64482	0.314504	5.2299	1.7e-07	2.31e-06	down
RHEX	-1.64782	0.190054	8.67028	4.31e-18	2.7e-16	down
C12orf75	-1.64855	0.424268	3.88564	0.00010206	0.000695606	down
ZNF532	-1.64959	0.278954	5.9135	3.35e-09	6.4e-08	down
EBF3	-1.65301	0.23495	7.0356	1.98e-12	6.49e-11	down
AL139089.1	-1.6539	0.566328	2.92039	0.00349596	0.0142329	down
ARRDC3	-1.65476	0.205254	8.06202	7.5e-16	3.83e-14	down
TINCR	-1.65484	0.765188	2.16265	0.0305679	0.0850222	down
NMNAT3	-1.65715	0.773586	2.14217	0.0321799	0.0883871	down
CRLF2	-1.65899	0.759056	2.1856	0.0288451	0.0813913	down
NTNG2	-1.66123	0.324267	5.12304	3.01e-07	3.93e-06	down
KIZ-AS1	-1.66206	0.680109	2.44382	0.0145327	0.0469022	down
LINC01229	-1.66295	0.562459	2.95658	0.00311073	0.0129047	down
CDKN1C	-1.66526	0.597384	2.78758	0.00531031	0.0203353	down
AC022400.4	-1.66987	0.60411	2.76419	0.00570645	0.0216241	down
AC010230.1	-1.67306	0.740734	2.25865	0.0239049	0.0700884	down
U2AF1L5	-1.6739	0.531345	3.15031	0.00163096	0.00749254	down
WFIKKN1	-1.67553	0.707239	2.36912	0.0178306	0.0553472	down
KIFC3	-1.67573	0.359593	4.66009	3.16e-06	3.2e-05	down
SMAD1	-1.67615	0.364273	4.60137	4.2e-06	4.13e-05	down
AC144831.1	-1.68058	0.546138	3.07722	0.00208944	0.00923176	down
AC141557.1	-1.68595	0.445514	3.78429	0.000154149	0.000994164	down
HOXA-AS2	-1.69057	0.341074	4.9566	7.17e-07	8.64e-06	down
TMTC2	-1.69115	0.23124	7.31341	2.6e-13	9.66e-12	down
SEMA3F-AS1	-1.69119	0.316949	5.33584	9.51e-08	1.37e-06	down
AC009093.4	-1.69155	0.51454	3.2875	0.0010108	0.00497303	down
TRDC	-1.69489	0.278793	6.07941	1.21e-09	2.52e-08	down
MBNL2	-1.69538	0.513368	3.30246	0.000958406	0.0047519	down
EDDM13	-1.69539	0.468145	3.6215	0.000292895	0.00175075	down
RPS6KA2	-1.70208	0.407528	4.1766	2.96e-05	0.000236609	down
CPVL	-1.70746	0.249409	6.84602	7.59e-12	2.33e-10	down
PPIEL	-1.71066	0.359435	4.7593	1.94e-06	2.06e-05	down
EPB41L4B	-1.71634	0.510839	3.35984	0.000779874	0.00400883	down
CHI3L2	-1.72113	0.518758	3.3178	0.000907304	0.00454968	down
ALDH2	-1.72143	0.327934	5.24933	1.53e-07	2.1e-06	down
GPNMB	-1.72192	0.613365	2.80733	0.00499547	0.0192811	down
AC090181.3	-1.72233	0.648959	2.65399	0.00795465	0.0285748	down
FCGR2B	-1.7236	0.35114	4.90859	9.17e-07	1.08e-05	down
ZNF397	-1.72439	0.183457	9.39942	5.49e-21	4.81e-19	down
TSPO2	-1.72696	0.828888	2.08346	0.0372094	0.0988932	down
UPB1	-1.72767	0.268908	6.42476	1.32e-10	3.3e-09	down
BTBD11	-1.72895	0.512873	3.37111	0.000748649	0.00388287	down
GRIN2C	-1.73082	0.511285	3.38523	0.000711187	0.00372323	down
AC073283.1	-1.73283	0.779212	2.22383	0.0261601	0.075397	down
AL645608.8	-1.7334	0.838658	2.06688	0.0387457	0.102158	down
FUZ	-1.73434	0.848473	2.04407	0.0409467	0.106593	down
CCRL2	-1.73487	0.408132	4.25076	2.13e-05	0.000176047	down
ERMN	-1.74116	0.61282	2.84122	0.00449413	0.0176075	down
HIST1H1C	-1.74314	0.128125	13.605	3.74e-42	1.37e-39	down
PIF1	-1.74317	0.150178	11.6074	3.78e-31	7.28e-29	down
TP53TG1	-1.74442	0.578308	3.01642	0.00255778	0.0109476	down
ME1	-1.74802	0.381144	4.58624	4.51e-06	4.42e-05	down
SSBP2	-1.75165	0.408288	4.29025	1.78e-05	0.000150753	down
AC097461.1	-1.75535	0.4328	4.0558	5e-05	0.000375356	down
GPX7	-1.75571	0.241256	7.27737	3.4e-13	1.24e-11	down
ALDOC	-1.75626	0.758331	2.31595	0.0205609	0.0623417	down
IGLL1	-1.75908	0.269066	6.53775	6.25e-11	1.63e-09	down
IL4I1	-1.75922	0.581619	3.0247	0.00248882	0.0107142	down
AC099811.1	-1.76354	0.822547	2.144	0.0320326	0.0880444	down
AL158211.4	-1.7639	0.548584	3.21537	0.00130278	0.00617019	down
ARR3	-1.76653	0.581615	3.03727	0.00238728	0.0103312	down
LINC00893	-1.76921	0.625646	2.82781	0.00468678	0.0182568	down
SERPINE1	-1.77229	0.885974	2.00039	0.0454581	0.11573	down
BAHCC1	-1.78114	0.171652	10.3765	3.17e-25	3.99e-23	down
Z99129.1	-1.78129	0.72595	2.45374	0.0141379	0.0458745	down
TREM1	-1.78322	0.369477	4.82634	1.39e-06	1.53e-05	down
SEMA6C	-1.78348	0.57109	3.12294	0.00179056	0.00809463	down
AZIN1-AS1	-1.78677	0.405246	4.40909	1.04e-05	9.29e-05	down
PGF	-1.79226	0.537206	3.33627	0.000849113	0.00430797	down
ERVW-1	-1.79268	0.748223	2.39592	0.0165788	0.0523257	down
IFITM3	-1.79598	0.224985	7.98266	1.43e-15	7.05e-14	down
CCDC80	-1.7966	0.436842	4.11271	3.91e-05	0.000302167	down
GPRC5C	-1.80358	0.234262	7.69901	1.37e-14	5.83e-13	down
CCL3	-1.80452	0.862312	2.09266	0.03638	0.0972855	down
CSNK1G2-AS1	-1.80691	0.626495	2.88415	0.00392467	0.0156556	down
AC027601.5	-1.80752	0.746116	2.42258	0.0154109	0.0492171	down
PDGFC	-1.80808	0.340888	5.30402	1.13e-07	1.61e-06	down
SYT17	-1.8085	0.363064	4.98122	6.32e-07	7.67e-06	down
GNLY	-1.80957	0.465558	3.88688	0.000101541	0.000692372	down
BLACE	-1.80988	0.688558	2.62851	0.00857596	0.0304145	down
MMP25	-1.81059	0.341412	5.30326	1.14e-07	1.61e-06	down
AC073529.1	-1.81113	0.717848	2.52299	0.011636	0.0391574	down
MIR191	-1.81348	0.760701	2.38396	0.0171275	0.0536557	down
SNORA75	-1.81534	0.512802	3.54005	0.000400058	0.00228871	down
SH3D19	-1.81537	0.753818	2.40823	0.0160302	0.0508409	down
ARG1	-1.824	0.704074	2.59063	0.00958002	0.0333463	down
FCER2	-1.82444	0.542922	3.36041	0.00077827	0.00400191	down
AC010247.1	-1.82626	0.540124	3.38119	0.000721721	0.003767	down
CR1	-1.82781	0.507612	3.60079	0.00031725	0.00187691	down
FST	-1.82972	0.37083	4.93412	8.05e-07	9.54e-06	down
ZNF605	-1.83459	0.327593	5.60021	2.14e-08	3.49e-07	down
RF00019	-1.83853	0.739121	2.48745	0.0128661	0.0424275	down
ANGPTL6	-1.83886	0.624495	2.94455	0.00323425	0.0133415	down
JPH1	-1.84091	0.715243	2.57383	0.010058	0.0347309	down
FOXA1	-1.84169	0.260304	7.07515	1.49e-12	4.93e-11	down
MT1M	-1.86401	0.419053	4.44815	8.66e-06	7.92e-05	down
ST5	-1.86526	0.503961	3.7012	0.000214583	0.00132904	down
ZNF717	-1.86712	0.502793	3.7135	0.000204413	0.00127054	down
GSDME	-1.8725	0.369898	5.06221	4.14e-07	5.25e-06	down
RBM5-AS1	-1.87569	0.725664	2.58479	0.00974393	0.0338037	down
IFIT2	-1.88669	0.59587	3.16629	0.00154399	0.00714981	down
RPGRIP1	-1.89807	0.73187	2.59345	0.00950177	0.0331256	down
S100P	-1.89844	0.889578	2.13409	0.0328351	0.0897914	down
IFIT3	-1.9009	0.392398	4.8443	1.27e-06	1.41e-05	down
AC015971.1	-1.90202	0.621438	3.06068	0.00220837	0.00966417	down
FRMPD2B	-1.90335	0.66224	2.87411	0.00405173	0.0161042	down
CLEC5A	-1.91305	0.734011	2.6063	0.00915276	0.0321676	down
CCER2	-1.91676	0.479117	4.00061	6.32e-05	0.000457803	down
AC009927.1	-1.92104	0.65711	2.92346	0.00346163	0.0141079	down
COL27A1	-1.92249	0.141316	13.6042	3.78e-42	1.37e-39	down
AC022306.2	-1.92678	0.875055	2.2019	0.0276724	0.0787231	down
SLC6A9	-1.92697	0.553385	3.48216	0.000497395	0.00274783	down
Z98885.3	-1.93186	0.761788	2.53595	0.0112142	0.0379611	down
CTGF	-1.93246	0.324622	5.95294	2.63e-09	5.15e-08	down
AL031772.1	-1.93383	0.787024	2.45714	0.0140047	0.0455589	down
ANXA8	-1.93678	0.459145	4.21823	2.46e-05	0.000200806	down
GLUD1P3	-1.93811	0.547989	3.53677	0.000405058	0.00231307	down
BMS1P2	-1.93846	0.452726	4.28175	1.85e-05	0.00015612	down
AP000350.6	-1.94416	0.303777	6.39994	1.55e-10	3.78e-09	down
APP	-1.94535	0.0992069	19.609	1.3e-85	2.89e-82	down
FZD7	-1.94769	0.430065	4.52884	5.93e-06	5.64e-05	down
UST	-1.95468	0.484836	4.03163	5.54e-05	0.00040956	down
AGAP1	-1.95732	0.193424	10.1193	4.54e-24	5.36e-22	down
HOXA6	-1.95777	0.234758	8.33953	7.46e-17	4.14e-15	down
AC020763.3	-1.95894	0.541429	3.61809	0.000296791	0.00177064	down
AC010247.2	-1.96087	0.49657	3.94883	7.85e-05	0.000555914	down
ZFP36L1	-1.96286	0.406923	4.82367	1.41e-06	1.55e-05	down
EGR1	-1.96321	0.11863	16.5491	1.63e-61	1.59e-58	down
AC012170.2	-1.96624	0.641658	3.06431	0.00218172	0.00956365	down
SGPP2	-1.96914	0.421863	4.66772	3.05e-06	3.09e-05	down
SOCS3	-1.97178	0.52703	3.74131	0.00018306	0.00115437	down
TRGV4	-1.9738	0.704852	2.80031	0.00510542	0.0196569	down
LPO	-1.97419	0.27125	7.2781	3.39e-13	1.24e-11	down
IL19	-1.97544	0.717835	2.75194	0.00592427	0.0223302	down
HAPLN3	-1.97561	0.873662	2.2613	0.0237404	0.0697241	down
LINC02367	-1.97827	0.861848	2.29538	0.0217115	0.0649512	down
GABRA4	-1.98219	0.372078	5.32737	9.96e-08	1.43e-06	down
DLEU7	-1.98596	0.731978	2.71314	0.00666484	0.0246628	down
IFI6	-1.98822	0.676619	2.93847	0.00329838	0.0135613	down
AC007240.1	-1.99198	0.55607	3.58224	0.000340662	0.001995	down
BAMBI	-1.99229	0.264616	7.52898	5.11e-14	2.04e-12	down
RGS1	-1.99229	0.384705	5.17876	2.23e-07	2.98e-06	down
INHBE	-1.99431	0.373818	5.33496	9.56e-08	1.38e-06	down
NKD1	-2.00383	0.437746	4.57761	4.7e-06	4.58e-05	down
KRR1P1	-2.00719	0.637732	3.1474	0.00164731	0.00755428	down
LTB	-2.01177	0.548011	3.67104	0.000241563	0.00147442	down
TRAC	-2.01249	0.183471	10.969	5.39e-28	8.49e-26	down
AC087521.2	-2.02138	0.568049	3.55847	0.000373028	0.00215222	down
DUSP8P5	-2.02892	0.549539	3.69205	0.000222458	0.00137122	down
LINC01126	-2.03168	0.64837	3.13351	0.00172726	0.00784942	down
CD80	-2.03565	0.453607	4.4877	7.2e-06	6.7e-05	down
TMPRSS5	-2.03711	0.670043	3.04027	0.00236364	0.0102516	down
IRS1	-2.03768	0.878921	2.31839	0.0204282	0.0619976	down
CNKSR3	-2.04442	0.413964	4.93865	7.87e-07	9.38e-06	down
AC092881.1	-2.04763	0.545591	3.75305	0.000174697	0.00110655	down
ERV3-1	-2.05017	0.538854	3.80468	0.000141988	0.000923751	down
NCR3	-2.05628	0.494094	4.16173	3.16e-05	0.00025026	down
ZNF117	-2.05824	0.54346	3.7873	0.000152295	0.000983832	down
AL033527.6	-2.05957	0.532196	3.86996	0.000108855	0.000736448	down
TREML2	-2.06356	0.433935	4.75547	1.98e-06	2.09e-05	down
TWIST1	-2.07222	0.257175	8.05761	7.78e-16	3.95e-14	down
RN7SKP173	-2.07959	0.744501	2.79326	0.00521797	0.0200457	down
SLC6A8	-2.08315	0.359532	5.79407	6.87e-09	1.22e-07	down
MTSS1L	-2.08368	0.181969	11.4507	2.33e-30	4.38e-28	down
PCDHGB2	-2.0925	0.832955	2.51214	0.0120001	0.0401573	down
PKDCC	-2.09415	0.623736	3.35744	0.000786684	0.00404118	down
SNORD12C	-2.09667	0.551239	3.80356	0.000142633	0.000926791	down
AC090971.3	-2.10942	0.660093	3.19564	0.0013952	0.00654436	down
AC098829.1	-2.11264	0.836931	2.52427	0.011594	0.0390328	down
HOXA7	-2.12012	0.218102	9.72074	2.46e-22	2.43e-20	down
KLF6	-2.12199	0.319505	6.64149	3.11e-11	8.51e-10	down
AC105114.2	-2.13952	0.627951	3.40714	0.000656475	0.00348831	down
C6orf223	-2.1539	0.41478	5.19288	2.07e-07	2.78e-06	down
BMS1P4	-2.15517	0.401598	5.36648	8.03e-08	1.18e-06	down
LGALS2	-2.15605	0.67096	3.21338	0.00131183	0.00620531	down
SPINT2	-2.1693	0.207219	10.4686	1.2e-25	1.56e-23	down
CIB3	-2.17671	0.600747	3.62335	0.000290815	0.00174032	down
SGPP1	-2.17916	0.575765	3.78481	0.000153828	0.000992911	down
NAP1L5	-2.18253	0.592594	3.683	0.000230502	0.00141633	down
AC138409.1	-2.18258	0.642822	3.39531	0.00068552	0.00360823	down
AL031281.2	-2.18435	0.745673	2.92937	0.00339653	0.0139043	down
AC021242.3	-2.18649	0.882614	2.47729	0.0132383	0.0434437	down
C2orf48	-2.19148	0.414985	5.28087	1.29e-07	1.79e-06	down
AL713998.1	-2.19383	0.595387	3.68472	0.000228957	0.00140739	down
AC021321.1	-2.19604	0.713309	3.07867	0.00207929	0.00919471	down
TNF	-2.20231	0.504684	4.36374	1.28e-05	0.000112188	down
FAM186B	-2.20465	0.641975	3.43417	0.000594375	0.0032086	down
SLC26A11	-2.21139	0.674627	3.27795	0.00104563	0.00512983	down
AC011676.5	-2.21271	0.486259	4.55047	5.35e-06	5.16e-05	down
SERF1B	-2.21462	0.728964	3.03804	0.00238126	0.010308	down
AC010531.5	-2.22607	0.933482	2.38469	0.0170933	0.0535703	down
IL17RE	-2.22685	0.291087	7.6501	2.01e-14	8.38e-13	down
PTGS2	-2.22739	0.390655	5.70168	1.19e-08	2.01e-07	down
NDUFV2P1	-2.22746	0.675693	3.29656	0.000978784	0.00483687	down
MIR4312	-2.22838	0.890941	2.50115	0.0123791	0.0411431	down
AC025287.3	-2.24797	0.740711	3.03487	0.00240636	0.010408	down
USP18	-2.24879	0.450063	4.9966	5.83e-07	7.13e-06	down
AC092171.3	-2.2536	0.778178	2.89599	0.00377962	0.0151827	down
GAS1	-2.25381	0.682447	3.30254	0.000958125	0.0047519	down
CSRP3	-2.25647	0.573467	3.93479	8.33e-05	0.000583607	down
IGF2BP2-AS1	-2.25887	0.886801	2.54721	0.0108588	0.0370028	down
IGLV3-9	-2.26213	0.64187	3.52428	0.000424631	0.00240547	down
AC005838.2	-2.26437	0.702473	3.22343	0.00126666	0.00602842	down
KLF2	-2.26895	0.397876	5.70265	1.18e-08	2e-07	down
MIR4639	-2.27177	0.671658	3.38233	0.000718741	0.00375517	down
LINC01798	-2.27916	0.770884	2.95655	0.003111	0.0129047	down
HSPB7	-2.28904	0.21938	10.4341	1.73e-25	2.23e-23	down
AC021087.1	-2.29255	0.931877	2.46014	0.0138882	0.0452526	down
RHOB	-2.29567	0.316914	7.24385	4.36e-13	1.55e-11	down
UBXN10	-2.30394	0.617404	3.73166	0.000190224	0.00119303	down
FYN	-2.31282	0.431888	5.35514	8.55e-08	1.25e-06	down
ZBTB16	-2.32093	0.425006	5.46093	4.74e-08	7.26e-07	down
AC079305.1	-2.32125	0.714526	3.24865	0.00115953	0.00560403	down
TBXA2R	-2.32144	0.311018	7.46402	8.39e-14	3.24e-12	down
CCL3L1	-2.32722	0.883442	2.63427	0.00843188	0.0300264	down
SLC4A3	-2.33717	0.668263	3.49739	0.000469843	0.00261227	down
KLHDC7B	-2.34591	0.61134	3.83732	0.000124386	0.000825416	down
AC027514.2	-2.35104	0.689955	3.40752	0.000655554	0.0034846	down
ATF3	-2.35134	0.235593	9.98051	1.86e-23	2.05e-21	down
ATP8A2	-2.35209	0.471437	4.9892	6.06e-07	7.39e-06	down
THSD7A	-2.35382	0.432086	5.44759	5.11e-08	7.8e-07	down
MCAM	-2.36383	0.564485	4.18758	2.82e-05	0.000226385	down
FGFR1	-2.36783	0.268585	8.81595	1.19e-18	7.81e-17	down
MAML2	-2.3711	0.576849	4.11043	3.95e-05	0.000304703	down
SH2D4A	-2.37338	0.784495	3.02537	0.00248333	0.0106964	down
AL732314.6	-2.38112	0.865536	2.75104	0.00594071	0.0223813	down
CARMIL3	-2.38223	0.757711	3.14398	0.00166667	0.00762628	down
LTA	-2.38745	0.721313	3.30987	0.000933397	0.00465982	down
TLR7	-2.39438	0.768628	3.11513	0.00183863	0.00828412	down
CCL4	-2.39508	1.0856	2.20622	0.0273687	0.0779728	down
TNFRSF9	-2.40503	0.469771	5.11958	3.06e-07	3.99e-06	down
DENND2C	-2.41026	0.811158	2.97138	0.00296461	0.0124064	down
JUN	-2.41237	0.53264	4.52909	5.92e-06	5.63e-05	down
SLFN12	-2.41359	0.607137	3.97537	7.03e-05	0.000501735	down
HOXA5	-2.41999	0.172246	14.0496	7.74e-45	3.55e-42	down
N4BP3	-2.44397	0.693641	3.52339	0.000426068	0.0024086	down
CYP2S1	-2.45089	0.267684	9.15592	5.39e-20	4.12e-18	down
ULBP1	-2.45707	0.871735	2.8186	0.00482343	0.0187097	down
NR4A3	-2.46281	0.748388	3.29082	0.000998961	0.0049241	down
PGBD5	-2.46404	0.601018	4.09978	4.14e-05	0.000317818	down
CDH4	-2.47546	0.516332	4.79432	1.63e-06	1.76e-05	down
IL32	-2.47734	0.426493	5.80862	6.3e-09	1.13e-07	down
PMAIP1	-2.48081	0.456523	5.43413	5.51e-08	8.32e-07	down
CLEC7A	-2.49223	0.426923	5.83765	5.29e-09	9.66e-08	down
ADAM32	-2.50638	0.618559	4.05196	5.08e-05	0.000380955	down
AC008440.1	-2.50656	0.693557	3.61406	0.000301437	0.00179493	down
CA14	-2.51348	0.755167	3.32838	0.000873528	0.00441524	down
GCNT2	-2.51404	0.814726	3.08575	0.00203038	0.00901422	down
AP000866.6	-2.51449	0.837342	3.00294	0.00267386	0.0113637	down
SLC12A7	-2.52945	0.198197	12.7623	2.66e-37	6.92e-35	down
RASGEF1B	-2.53007	0.700756	3.61049	0.000305622	0.00181638	down
CADM1	-2.53495	0.179217	14.1445	2.02e-45	9.64e-43	down
PHGDH	-2.53516	0.386049	6.56694	5.14e-11	1.35e-09	down
NR4A2	-2.546	0.258619	9.8446	7.23e-23	7.52e-21	down
LYPD3	-2.54685	0.795264	3.20252	0.0013623	0.00641511	down
CSPG4P13	-2.56041	0.223633	11.4492	2.37e-30	4.41e-28	down
CD209	-2.56361	0.574827	4.4598	8.2e-06	7.54e-05	down
NDUFV2	-2.56621	0.498983	5.14289	2.71e-07	3.56e-06	down
IFITM1	-2.56925	0.389899	6.58952	4.41e-11	1.17e-09	down
STC2	-2.58196	0.418984	6.16243	7.16e-10	1.58e-08	down
TNFRSF13C	-2.59288	0.634841	4.08431	4.42e-05	0.000337098	down
REM2	-2.59672	0.865845	2.99906	0.00270815	0.011482	down
C2CD2	-2.61603	0.462286	5.65891	1.52e-08	2.55e-07	down
CCL24	-2.62027	1.16197	2.25502	0.0241322	0.0705296	down
JAK3	-2.64786	0.606526	4.36562	1.27e-05	0.000111291	down
ADM2	-2.66695	0.311317	8.56669	1.07e-17	6.34e-16	down
CDC42EP1	-2.66914	0.432559	6.17058	6.8e-10	1.51e-08	down
LZTS1	-2.67459	0.574444	4.65597	3.22e-06	3.26e-05	down
AC126696.3	-2.69113	0.631156	4.26381	2.01e-05	0.000167394	down
COL1A1	-2.70497	0.311651	8.67947	3.98e-18	2.5e-16	down
PTX3	-2.70511	0.346039	7.81736	5.39e-15	2.43e-13	down
TTC12	-2.70794	0.78807	3.43617	0.000590002	0.00319162	down
IQSEC3	-2.71128	0.356681	7.60141	2.93e-14	1.2e-12	down
ADAMTS2	-2.7134	0.934015	2.90509	0.00367142	0.0148388	down
CELSR1	-2.71939	0.438877	6.19625	5.78e-10	1.29e-08	down
AC022973.3	-2.77985	0.710061	3.91494	9.04e-05	0.000624617	down
CHAC1	-2.78765	0.431049	6.46714	9.99e-11	2.55e-09	down
AC020916.1	-2.7921	0.382746	7.2949	2.99e-13	1.1e-11	down
TMEM158	-2.80792	0.897943	3.12706	0.00176564	0.00799586	down
ADAMTS1	-2.83921	0.17533	16.1935	5.6e-59	4.85e-56	down
KRT18	-2.84027	0.254293	11.1693	5.76e-29	9.99e-27	down
MX1	-2.84073	0.412661	6.88392	5.82e-12	1.81e-10	down
GMPR	-2.84902	0.810571	3.51483	0.000440029	0.00247473	down
DLL1	-2.8616	0.25717	11.1272	9.25e-29	1.53e-26	down
PLEKHA5	-2.86365	0.424714	6.74254	1.56e-11	4.46e-10	down
LINC00900	-2.87668	0.362126	7.94386	1.96e-15	9.52e-14	down
EPHB6	-2.88178	0.26335	10.9428	7.19e-28	1.1e-25	down
AC110285.2	-2.89277	0.598487	4.83346	1.34e-06	1.49e-05	down
PNMA5	-2.90384	0.992136	2.92686	0.00342407	0.013995	down
CDHR5	-2.90564	0.848338	3.4251	0.000614583	0.00330128	down
HSPA7	-2.90612	0.418418	6.9455	3.77e-12	1.19e-10	down
CYB5A	-2.91003	0.942927	3.08617	0.00202752	0.0090041	down
SNX18P3	-2.93278	0.851548	3.44406	0.00057305	0.00310962	down
DUSP1	-2.96513	0.550043	5.39071	7.02e-08	1.04e-06	down
CD9	-2.97094	0.773959	3.83863	0.000123723	0.000822587	down
MSLN	-2.97486	0.779892	3.81445	0.000136488	0.000893932	down
CCL4L2	-2.98009	1.11637	2.66945	0.00759746	0.0274497	down
TP73-AS1	-2.99224	0.625019	4.78744	1.69e-06	1.82e-05	down
OAS2	-3.02188	1.06823	2.82888	0.00467113	0.0182004	down
PLPP1	-3.03322	0.501324	6.0504	1.44e-09	2.97e-08	down
ENC1	-3.05791	0.432165	7.07579	1.49e-12	4.92e-11	down
FRMD4B	-3.06696	0.503868	6.08684	1.15e-09	2.42e-08	down
RNU6-1048P	-3.06959	1.03703	2.95998	0.00307658	0.0128028	down
HIST1H1E	-3.07085	1.10745	2.7729	0.00555585	0.0211407	down
AC123768.4	-3.0724	0.732852	4.19239	2.76e-05	0.000222323	down
FCGR2C	-3.07606	0.715013	4.3021	1.69e-05	0.000143761	down
LINC01144	-3.1039	0.906357	3.42459	0.000615732	0.00330558	down
ACOT4	-3.1486	0.753654	4.17778	2.94e-05	0.000235513	down
CROT	-3.17394	0.384368	8.25757	1.49e-16	8.08e-15	down
PKIB	-3.17445	0.404934	7.83942	4.53e-15	2.07e-13	down
OAS3	-3.19494	0.706708	4.52087	6.16e-06	5.83e-05	down
IGSF1	-3.22568	1.08805	2.96464	0.00303036	0.0126273	down
IFIT1	-3.23543	0.529395	6.11157	9.87e-10	2.11e-08	down
PDGFA	-3.27422	0.282026	11.6096	3.68e-31	7.18e-29	down
SYNGR3	-3.28119	0.648488	5.05975	4.2e-07	5.31e-06	down
AXL	-3.28333	0.418571	7.84416	4.36e-15	2.01e-13	down
ZNF683	-3.30268	0.653732	5.05203	4.37e-07	5.5e-06	down
EMP1	-3.31424	0.931226	3.55901	0.000372262	0.0021486	down
EPX	-3.40446	0.235692	14.4445	2.71e-47	1.46e-44	down
SLC6A13	-3.44265	0.518895	6.63458	3.25e-11	8.88e-10	down
VCAN	-3.44964	0.223109	15.4617	6.3e-54	4.68e-51	down
ZNF611	-3.45031	0.475807	7.25149	4.12e-13	1.48e-11	down
VWA1	-3.45961	0.70709	4.89275	9.94e-07	1.14e-05	down
FAM221A	-3.49014	0.511665	6.82113	9.03e-12	2.74e-10	down
AC092053.3	-3.51049	0.576788	6.08628	1.16e-09	2.43e-08	down
SYNPO2L	-3.54209	0.680396	5.20592	1.93e-07	2.61e-06	down
HMX2	-3.58117	0.358473	9.99007	1.68e-23	1.88e-21	down
EPB41L2	-3.58748	0.502331	7.14166	9.22e-13	3.15e-11	down
HOXA2	-3.58888	0.706887	5.07702	3.83e-07	4.91e-06	down
MSC	-3.67497	0.486386	7.55566	4.17e-14	1.67e-12	down
NTN1	-3.67702	0.47692	7.70994	1.26e-14	5.4e-13	down
WNT7B	-3.69682	0.554354	6.66871	2.58e-11	7.14e-10	down
TFAP2A-AS1	-3.71299	1.08487	3.42252	0.000620431	0.00332853	down
OSBP2	-3.7382	0.95835	3.90067	9.59e-05	0.000657833	down
HMX3	-3.75938	0.246574	15.2465	1.74e-52	1.23e-49	down
FOSB	-3.76438	0.611617	6.1548	7.52e-10	1.65e-08	down
SHISA2	-3.76439	0.403315	9.33362	1.02e-20	8.58e-19	down
CD1A	-3.78906	0.863519	4.38793	1.14e-05	0.000101378	down
SIGLEC1	-3.82168	0.475426	8.03843	9.1e-16	4.56e-14	down
SGK1	-3.82959	0.764613	5.00852	5.48e-07	6.73e-06	down
PTGDR2	-3.83055	0.948678	4.03778	5.4e-05	0.000401634	down
ANXA8L1	-3.84556	0.653486	5.88469	3.99e-09	7.53e-08	down
NTRK1	-3.86031	0.540451	7.14275	9.15e-13	3.14e-11	down
ADAMTS7	-3.86609	0.856929	4.51156	6.44e-06	6.07e-05	down
PFKFB2	-3.87598	0.638464	6.07079	1.27e-09	2.65e-08	down
LBH	-3.97891	0.468523	8.49245	2.02e-17	1.19e-15	down
TNFAIP8L3	-4.01263	0.52631	7.62409	2.46e-14	1.02e-12	down
ZNF585A	-4.01456	0.848061	4.73381	2.2e-06	2.31e-05	down
IFI44	-4.0293	0.9413	4.28056	1.86e-05	0.000156868	down
PAK5	-4.03038	1.29113	3.1216	0.00179872	0.0081268	down
EGR2	-4.08424	0.905509	4.51043	6.47e-06	6.09e-05	down
HCAR2	-4.15486	0.849231	4.89249	9.96e-07	1.15e-05	down
IGFBP2	-4.26612	0.90122	4.73372	2.2e-06	2.31e-05	down
MMP9	-4.29449	0.973295	4.41232	1.02e-05	9.17e-05	down
TPBG	-4.31508	0.897942	4.80552	1.54e-06	1.68e-05	down
FBXO17	-4.31731	0.81543	5.29452	1.19e-07	1.68e-06	down
IGLL5	-4.3182	0.623968	6.92054	4.5e-12	1.41e-10	down
ANKRD18A	-4.36823	1.0654	4.10008	4.13e-05	0.000317559	down
CKAP4	-4.37644	0.466351	9.38442	6.33e-21	5.48e-19	down
ADCY6	-4.38184	1.04811	4.18071	2.91e-05	0.000232612	down
ASCL2	-4.42668	1.24438	3.55733	0.000374644	0.00215835	down
RN7SL15P	-4.42839	1.23712	3.57958	0.000344142	0.00201311	down
L1CAM	-4.56745	0.612556	7.45637	8.89e-14	3.43e-12	down
AC044849.1	-4.66614	1.05213	4.43492	9.21e-06	8.37e-05	down
ZNF566	-4.69605	0.993072	4.72881	2.26e-06	2.36e-05	down
CXCL10	-4.72325	0.805587	5.86312	4.54e-09	8.49e-08	down
EGR3	-4.79894	0.777817	6.16975	6.84e-10	1.51e-08	down
AC099811.5	-4.84419	1.42553	3.39817	0.000678371	0.00358027	down
MGMT	-4.97356	0.853517	5.82713	5.64e-09	1.03e-07	down
CD14	-5.03991	0.553364	9.10778	8.41e-20	6.28e-18	down
RAP1GAP	-5.05227	1.16597	4.33311	1.47e-05	0.000126637	down
GCSAML	-5.16708	0.780066	6.6239	3.5e-11	9.41e-10	down
ZNF69	-5.52259	1.36712	4.03957	5.35e-05	0.000398762	down
IL12RB2	-5.86372	0.527302	11.1202	1e-28	1.64e-26	down
ZFP14	-5.94881	1.32236	4.49864	6.84e-06	6.4e-05	down
ROR2	-6.18427	1.39902	4.42044	9.85e-06	8.89e-05	down
NRXN3	-6.21794	1.40904	4.4129	1.02e-05	9.15e-05	down
ZNF468	-6.25248	1.09064	5.73286	9.87e-09	1.7e-07	down
AC009951.1	-6.28143	1.38412	4.53822	5.67e-06	5.41e-05	down
AL513128.2	-6.38954	0.487225	13.1142	2.73e-39	8.7e-37	down
EPSTI1	-6.40771	1.30005	4.92882	8.27e-07	9.77e-06	down
ZNF264	-6.60638	0.63868	10.3438	4.46e-25	5.53e-23	down
CHFR	-6.69853	0.767757	8.72481	2.67e-18	1.7e-16	down
ZNF738	-6.73973	1.32464	5.08799	3.62e-07	4.65e-06	down
ZNF8	-6.82281	1.33235	5.1209	3.04e-07	3.96e-06	down
AC016747.1	-7.21346	1.3293	5.4265	5.75e-08	8.65e-07	down
RANBP17	-7.31193	1.33459	5.4788	4.28e-08	6.68e-07	down
