# Supplementary material for: RNA-binding protein RBM5 plays an essential role in acute myeloid leukemia by activating the oncogenic protein HOXA9
Source: Genome Biol. 2024 Jan 12;25:16. doi: 10.1186/s13059-023-03149-8 (PMC10785552; doi:10.1186/s13059-023-03149-8)
Supplement: Supplementary file 8 — Additional file 8: Table S7. Oligonucleotides, knock-in fragment, primers, and antibodies used in this study. [file 13059_2023_3149_MOESM8_ESM.xlsx]

## Sheet: a. Oligonucleotides 
Table S7. Oligonucleotides, knock-in fragment, primers and antibodies used in this study (Oligonucleotides in this sheet)
Name	Sequence (5’ to 3’)	Type
h_Non targeting_sgRNA_F	CACC GAAGATGGGCGGGAGTCTTC	sgRNA
h_Non targeting_sgRNA_R	AAAC GAAGACTCCCGCCCATCTTC	sgRNA
RPA3_sgRNA-F	CACC GATGAATTGAGCTAGCATGC	sgRNA
RPA3_sgRNA-R	AAAC GCATGCTAGCTCAATTCATC	sgRNA
RBM5#1_sgRNA-F	CACCGTGACAGCTAAAGACGCGTA	sgRNA
RBM5#1_sgRNA-R	AAACTACGCGTCTTTAGCTGTCAC	sgRNA
RBM5#2_sgRNA-F	CACCGGCAAGACCATCATGCTGCG	sgRNA
RBM5#2_sgRNA-R	AAACCGCAGCATGATGGTCTTGCC	sgRNA
RBM5#3_sgRNA-F	CACCGGCCTCCTGGAACCACAGAGT	sgRNA
RBM5#3_sgRNA-R	AAACACTCTGTGGTTCCAGGAGGCC	sgRNA
RBM5#4_sgRNA-F	CACCGATGGGCTGGCGGGAAGGCTC	sgRNA
RBM5#4_sgRNA-R	AAACGAGCCTTCCCGCCAGCCCATC	sgRNA
RBM5#5_sgRNA-F	CACCGAGAGCCTTCCCGCCAGCCCA	sgRNA
RBM5#5_sgRNA-R	AAACTGGGCTGGCGGGAAGGCTCTC	sgRNA
m_Non targeting_sgRNA_F	CACCG ATTGAGAATTCGTTTCAAGG	sgRNA
m_Non targeting_sgRNA_R	AAACCCTTGAAACGAATTCTCAATC	sgRNA
GTF2A2#1_sgRNA_F	CACCAACTTGAAGGGCAAGTTGG	sgRNA
GTF2A2#1_sgRNA_R	AAACCCAACTTGCCCTTCAAGTT	sgRNA
STAG2#1_sgRNA_F	CACCGGAGATTATCCACTTACCA	sgRNA
STAG2#1_sgRNA_R	AAACTGGTAAGTGGATAATCTCC	sgRNA
MED30#1_sgRNA_F	CACCGACATCGTGTACCGCACCA	sgRNA
MED30#1_sgRNA_R	AAACTGGTGCGGTACACGATGTC	sgRNA
DHX15#1_sgRNA_F	CACCGCCCAGGAATAGTTAGGAG	sgRNA
DHX15#1_sgRNA_R	AAACCTCCTAACTATTCCTGGGC	sgRNA
RBM5#1_shRNA-F	CCGGCCACAGTAACATTGGCAACAACTCGAGTTGTTGCCAATGTTACTGTGGTTTTTG	shRNA
RBM5#1_shRNA-R	AATTCAAAAACCACAGTAACATTGGCAACAACTCGAGTTGTTGCCAATGTTACTGTGG	shRNA
RBM5#2_shRNA-F	CCGGCCCAGACCTAAGTTTGAAGATCTCGAGATCTTCAAACTTAGGTCTGGGTTTTTG	shRNA
RBM5#2_shRNA-R	AATTCAAAAACCCAGACCTAAGTTTGAAGATCTCGAGATCTTCAAACTTAGGTCTGGG	shRNA
mClover3-P2A-HA-miniAID-RBM5 knockin fragment	TAAATCTTCAGTGGGACAATGGGATTAATTTCAACAAATCGTTGAGCATTCGCTCTAGACTAGGCTTCCAGAGACTACTGGAACTGATTTTTCGGACCTCGCGCTCATCGAACGCGGTCCAGCAGTGTGATGTCTTATTACCAACGGGGGGCGGGGGGCCGGGCTGTTCACTACTCAGTGGTTTGTAGTCATAAGAACTGGCTCAAGACGTGGTGGTTATTGTTACCTAGGAATTAGGTCGTTTCTAGCTTTGCTCTTGTCTTATGCGATACGTTATTAATGTAGTAGATTTCAGTCAGCTCAGTATCCCAGCTTCTACGAGGTTTTACATTTTTCATCAGAAGTGTTTGAATTTCATGTTGCTCCTTGTATTAATGAAGACACTTGGATTAATGTTTT…	knockin fragment
Abbreviations: h,human

## Sheet: b. Primers
Table S7. Oligonucleotides, knock-in fragment, primers and antibodies used in this study (Oligonucleotides in this sheet)
Name	Sequence (5’ to 3’)	Use
primer for RBM5-F	ATGGGTTCAGACAAAAGAGTGAG	real time PCR
primer for RBM5-R	CTGCTTCGGGATTCACGCT	real time PCR
primer for Rbm5-F	GCTTCCGATGTGGAGCAGACAA	real time PCR
primer for Rbm5-R	ACCACAGTGTGCGGAGCTATGT	real time PCR
primer for HOXA9-F	AAAAACA ACCCAGCG AAGGC	real time PCR
primer for HOXA9-R	ACCGCTT TTTCCGAG TGGAG	real time PCR
primer for FLT3-F	AGGGACAGTGTACGAAGCTG	real time PCR
primer for FLT3-R	GCTGTGCTTAAAGACCCAGAG	real time PCR
primer for PIM1-F	CTGGTGCTCCATGAGGAGAC	real time PCR
primer for PIM1-R	AGACTCTGACCTTTTGCCAGG	real time PCR
primer for CD11b-F	GCCTTGACCTTATGTCATGGG	real time PCR
primer for CD11b-R	CCTGTGCTGTAGTCGCACT	real time PCR
primer for CD14-F	ACGCCAGAACCTTGTGAGC	real time PCR
primer for CD14-R	GCATGGATCTCCACCTCTACTG	real time PCR
primer for HOXA9T-F	CCGGTGCGCTCTCCTT	real time PCR
primer for HOXA9T-R	GACAGCGGTTCAGGTTTAATGC	real time PCR
primer for Actin-F	CATTGCTGACAGGATGCAGAAGG	real time PCR
primer for Actin-R	TGCTGGAAGGTGGACAGTGAGG	real time PCR
primer for ACTB-F	CATGTACGTTGCTATCCAGGC	real time PCR
primer for ACTB-R	CTCCTTAATGTCACGCACGAT	real time PCR
primer for DDIT4-F	TGGGCAAAGAACTACTGCG	real time PCR
primer for DDIT4-R	AGAGTTGGCGGAGCTAAACAG	real time PCR
primer for ASNS-F	GGAAGACAGCCCCGATTTACT	real time PCR
primer for ASNS-R	AGCACGAACTGTTGTAATGTCA	real time PCR
primer for TRIB3-F	AAGCGGTTGGAGTTGGATGAC	real time PCR
primer for TRIB3-R	CACGATCTGGAGCAGTAGGTG	real time PCR
Primer 1-F	TGACCCAGGTCGCAGGTTTC	ChIP-qPCR for HOXA9 locus
Primer 1-R	CCAGAACTTGATGACCGCCCA	ChIP-qPCR for HOXA9 locus
Primer 2-F	GATTCAAGCCAGCCGAGTCC	ChIP-qPCR for HOXA9 locus
Primer 2-R	AGAACTTGATGACCGCCCA	ChIP-qPCR for HOXA9 locus
NC-Primer-F	GGGCAACCCTTAAATTCGCC	ChIP-qPCR for HOXA9 locus
NC-Primer-R	GGGCAACCCTTAAATTCGCC	ChIP-qPCR for HOXA9 locus
RBM5 Nterm KI out R	GCAATCATAAGGCAAAGGAAAGG	Genotyping PCR
RBM5 Nterm indel F	CCAGCCTCAGTAGTATCCA	Genotyping PCR
Abbreviations: F, forward; R,reverse

## Sheet: c.Antibodies
Table S7. Oligonucleotides, knock-in fragment, primers and antibodies used in this study (Oligonucleotides in this sheet)
Antibodies	Catolog	Company	Use
RBM5	A10788	Abclonal	Western blot
HOXA9	A1098	Abclonal	Western blot
FLT3	D221706	Sangon	Western blot
β-Actin	A2228	Sigma	Western blot
FITC-CD11b	325603	Biolegend	Flow cytometry
APC-CD14	301310	Biolegend	Flow cytometry
PE anti-human CD45	304039	Biolegend	Flow cytometry
Mouse Control IgG	ACO11	Abclonal	ChIP-qPCR
Anti-Tri-Methyl-Histone H3 (Lys4) Rabbit pAb	PTM-613	PTM Bio	ChIP-qPCR
Pierce Anti-c-Myc Magnetic Beads	88842	Thermo SCIENTIFIC	ChIP-qPCR
HA-tag	3724T	Cell signaling Technology	Western blot

## Sheet: d. Knock-in fragment
Table S7. Oligonucleotides, knock-in fragment, primers and antibodies used in this study (Oligonucleotides in this sheet)
Name	Sequence (5’ to 3’)	Type
mClover3-P2A-HA-miniAID-RBM5 knockin fragment	TAAATCTTCAGTGGGACAATGGGATTAATTTCAACAAATCGTTGAGCATTCGCTCTAGACTAGGCTTCCAGAGACTACTGGAACTGATTTTTCGGACCTCGCGCTCATCGAACGCGGTCCAGCAGTGTGATGTCTTATTACCAACGGGGGGCGGGGGGCCGGGCTGTTCACTACTCAGTGGTTTGTAGTCATAAGAACTGGCTCAAGACGTGGTGGTTATTGTTACCTAGGAATTAGGTCGTTTCTAGCTTTGCTCTTGTCTTATGCGATACGTTATTAATGTAGTAGATTTCAGTCAGCTCAGTATCCCAGCTTCTACGAGGTTTTACATTTTTCATCAGAAGTGTTTGAATTTCATGTTGCTCCTTGTATTAATGAAGACACTTGGATTAATGTTTT…	knockin fragment
